# Supplementary material for: Use of a head-tilting baseplate during volumetric-modulated arc therapy (VMAT) to better protect organs at risk in hippocampal sparing whole brain radiotherapy (HS-WBRT)
Source: PLoS One. 2020 Apr 29;15(4):e0232430. doi: 10.1371/journal.pone.0232430 (PMC7190113; doi:10.1371/journal.pone.0232430)
Supplement: S1 Table — (XLSX) [file pone.0232430.s001.xlsx]

## Sheet: hippocampus
		sVMAT																					htVMAT
Relative dose [%]	Dose [cGy] Ratio of Total	Structure Volume [%]																					Structure Volume [%]
		H1	H2	H3	H4	H5	H6	H7	H8	H9	H10	H11	H12	H13	H14	H15	H16	H17	H18	H19	H20	mean	H1	H2	H3	H4	H5	H6	H7	H8	H9	H10	H11	H12	H13	H14	H15	H16	H17	H18	H19	H20	mean
0	0	100	100	100	100	100	100	100	100	100	100	100	100	100	100	100	100	100	100	100	100	100	100	100	100	100	100	100	100	100	100	100	100	100	100	100	100	100	100	100	100	100	100
1	30	100	100	100	100	100	100	100	100	100	100	100	100	100	100	100	100	100	100	100	100	100	100	100	100	100	100	100	100	100	100	100	100	100	100	100	100	100	100	100	100	100	100
2	60	100	100	100	100	100	100	100	100	100	100	100	100	100	100	100	100	100	100	100	100	100	100	100	100	100	100	100	100	100	100	100	100	100	100	100	100	100	100	100	100	100	100
3	90	100	100	100	100	100	100	100	100	100	100	100	100	100	100	100	100	100	100	100	100	100	100	100	100	100	100	100	100	100	100	100	100	100	100	100	100	100	100	100	100	100	100
4	120	100	100	100	100	100	100	100	100	100	100	100	100	100	100	100	100	100	100	100	100	100	100	100	100	100	100	100	100	100	100	100	100	100	100	100	100	100	100	100	100	100	100
5	150	100	100	100	100	100	100	100	100	100	100	100	100	100	100	100	100	100	100	100	100	100	100	100	100	100	100	100	100	100	100	100	100	100	100	100	100	100	100	100	100	100	100
6	180	100	100	100	100	100	100	100	100	100	100	100	100	100	100	100	100	100	100	100	100	100	100	100	100	100	100	100	100	100	100	100	100	100	100	100	100	100	100	100	100	100	100
7	210	100	100	100	100	100	100	100	100	100	100	100	100	100	100	100	100	100	100	100	100	100	100	100	100	100	100	100	100	100	100	100	100	100	100	100	100	100	100	100	100	100	100
8	240	100	100	100	100	100	100	100	100	100	100	100	100	100	100	100	100	100	100	100	100	100	100	100	100	100	100	100	100	100	100	100	100	100	100	100	100	100	100	100	100	100	100
9	270	100	100	100	100	100	100	100	100	100	100	100	100	100	100	100	100	100	100	100	100	100	100	100	100	100	100	100	100	100	100	100	100	100	100	100	100	100	100	100	100	100	100
10	300	100	100	100	100	100	100	100	100	100	100	100	100	100	100	100	100	100	100	100	100	100	100	100	100	100	100	100	100	100	100	100	100	100	100	100	100	100	100	100	100	100	100
11	330	100	100	100	100	100	100	100	100	100	100	100	100	100	100	100	100	100	100	100	100	100	100	100	100	100	100	100	100	100	100	100	100	100	100	100	100	100	100	100	100	100	100
12	360	100	100	100	100	100	100	100	100	100	100	100	100	100	100	100	100	100	100	100	100	100	100	100	100	100	100	100	100	100	100	100	100	100	100	100	100	100	100	100	100	100	100
13	390	100	100	100	100	100	100	100	100	100	100	100	100	100	100	100	100	100	100	100	100	100	100	100	100	100	100	100	100	100	100	100	100	100	100	100	100	100	100	100	100	100	100
14	420	100	100	100	100	100	100	100	100	100	100	100	100	100	100	100	100	100	100	100	100	100	100	100	100	100	100	100	100	100	100	100	100	100	100	100	100	100	100	100	100	100	100
15	450	100	100	100	100	100	100	100	100	100	100	100	100	100	100	100	100	100	100	100	100	100	100	100	100	100	100	100	100	100	100	100	100	100	100	100	100	100	100	100	100	100	100
16	480	100	100	100	100	100	100	100	100	100	100	100	100	100	100	100	100	100	100	100	100	100	100	100	100	100	100	100	100	100	100	100	100	100	100	100	100	100	100	100	100	100	100
17	510	100	100	100	100	100	100	100	100	100	100	100	100	100	100	100	100	100	100	100	100	100	100	100	100	100	100	100	100	100	100	100	100	100	100	100	100	100	100	100	100	100	100
18	540	100	100	100	100	100	100	100	100	100	100	100	100	100	100	100	100	100	100	100	100	100	100	100	100	100	100	100	100	100	100	100	100	100	100	100	100	100	100	100	100	100	100
19	570	100	100	100	100	100	100	100	100	100	100	100	100	100	100	100	100	100	100	100	100	100	100	100	100	100	100	100	100	100	100	100	100	100	100	100	100	100	100	100	100	100	100
20	600	100	100	100	100	100	100	100	100	100	100	100	100	100	100	100	100	100	100	100	100	100	100	100	100	100	100	100	100	100	100	100	100	100	100	100	100	100	100	100	100	100	100
21	630	100	100	100	100	100	100	100	100	100	100	100	100	100	100	100	100	100	100	100	100	100	100	100	100	100	100	100	100	100	100	100	100	100	100	100	100	100	100	100	100	100	100
22	660	100	100	100	100	100	100	100	100	100	100	100	100	100	100	100	100	100	100	100	100	100	100	100	100	100	100	100	100	100	100	100	100	100	100	100	100	100	100	100	100	100	100
23	690	100	100	100	100	100	100	100	100	100	100	100	100	100	100	100	100	100	100	100	100	100	100	100	100	100	100	100	100	100	100	100	100	100	100	100	100	100	100	100	100	100	100
24	720	100	100	100	100	100	100	100	100	100	100	100	100	100	100	100	100	100	100	100	100	100	100	100	100	100	100	100	100	100	100	100	100	100	100	100	100	100	100	100	100	100	100
25	750	100	100	100	100	100	100	100	100	100	100	100	100	100	100	100	100	100	100	100	100	100	100	100	100	100	100	100	100	100	100	100	100	100	100	100	100	100	100	100	100	100	100
26	780	100	100	100	100	100	100	100	100	100	100	100	100	100	100	100	100	100	100	100	100	100	100	100	100	100	100	100	100	100	99.6902	100	99.5983	100	100	98.5816	100	100	100	100	100	98.8792	99.8375
27	810	100	100	100	100	100	100	100	100	100	100	99.9698	100	100	100	100	100	99.3652	100	100	100	99.9668	100	100	99.6753	99.9926	100	100	100	99.2264	95.5917	99.08	96.6827	98.4168	98.9548	93.3933	100	100	99.5339	100	97.7625	95.4853	98.6898
28	840	100	100	99.9608	99.861	100	100	99.9723	99.3921	98.7384	100	97.6292	100	99.8386	99.9685	99.9996	100	97.1351	100	100	99.5429	99.6019	98.2063	100	96.8553	98.3819	99.3448	99.9347	99.6541	94.7176	89.0549	96.1314	89.5849	93.1171	95.7586	85.0113	98.6751	99.692	96.8266	99.5064	91.1204	91.2688	95.6421
29	870	100	99.8953	96.422	94.9927	99.5721	100	97.1741	94.2354	95.7321	99.8088	93.443	98.4662	96.9434	96.8154	97.9652	100	92.7854	99.7654	100	95.3363	97.4676	92.6923	99.9828	92.0391	92.1306	93.3362	92.9973	94.3921	87.8364	77.9052	91.3735	80.2156	84.5544	88.721	74.799	89.3305	94.2772	91.3053	93.9525	78.0629	85.9624	88.7933
30	900	99.5083	95.2208	87.7367	86.0135	95.7868	99.5479	90.4784	86.7786	91.0088	97.8888	85.9519	93.6611	93.0748	87.9932	92.5267	99.8214	85.865	96.0869	99.1793	85.2674	92.4698	85.6013	98.7112	83.239	80.3181	85.0843	80.4111	85.377	79.2059	64.1235	84.3074	70.6593	73.0363	78.2214	64.3862	78.8387	84.5148	83.9058	83.0234	64.7904	76.5883	79.2172
31	930	96.5029	85.9278	77.1657	74.5039	88.6053	92.6084	82.0777	77.7766	81.1116	94.0683	74.1671	87.2639	87.0998	75.9386	83.4964	98.4655	76.5058	88.07	94.824	73.5339	84.4857	73.9078	94.0818	71.1356	67.4813	75.5426	66.8256	73.4784	68.5281	51.3257	74.9667	60.9009	59.033	65.6432	51.6942	67.5741	71.8341	73.7105	70.3576	52.3077	65.2055	67.7767
32	960	91.554	75.2252	66.3764	62.8468	80.0493	80.2487	72.1315	66.9609	69.3517	87.4134	61.0864	78.9643	78.0928	62.9273	72.7382	96.3213	66.5123	77.3042	86.0337	61.0312	74.6585	60.4591	88.5449	59.1288	54.7235	65.5193	53.8576	58.7069	57.4466	39.9517	64.2944	50.2352	45.6171	53.128	40.4546	56.5265	59.8092	62.9117	56.0972	40.7523	53.2058	56.0685
33	990	83.5421	63.6972	55.7898	51.7147	70.44	65.5358	59.8292	55.4773	58.1353	79.8823	47.8921	67.7868	67.6622	50.9118	61.616	90.9968	56.1275	64.8994	74.8882	48.3685	63.7597	47.6015	81.1594	47.576	43.5129	54.833	42.9615	44.1498	46.905	30.4861	53.2191	40.7704	34.2452	42.122	30.4424	45.0745	47.5155	51.9745	42.771	31.2901	42.1938	45.0402
34	1020	74.1977	52.8426	44.3502	41.395	59.8054	50.794	47.7171	44.9161	47.2531	70.7206	36.2726	54.8478	57.7021	40.2318	50.6568	77.6442	45.216	52.6269	62.2733	36.7898	52.4127	36.6001	72.5155	37.1923	33.0108	44.3137	33.2176	31.7839	37.5449	22.3283	42.4023	31.9094	24.5777	32.8625	22.599	33.8292	36.5864	41.631	31.939	23.1291	32.5184	35.1246
35	1050	64.0094	42.9397	33.0311	32.359	48.3875	37.7504	36.2547	34.9895	37.4894	59.2994	25.9298	42.4353	47.3771	30.6967	39.5268	63.2546	34.7831	40.59	49.9191	26.4154	41.3719	27.3037	62.7049	27.9792	23.7626	35.0083	24.6761	21.8887	29.3105	15.6718	33.1949	24.4777	16.6206	25.2089	16.2749	24.5017	27.67	32.7298	23.4967	16.5644	23.96	26.6503
36	1080	54.025	34.0498	23.2849	24.7082	38.652	26.2463	26.0921	26.0009	29.0088	46.7714	17.1421	32.023	37.9422	22.3435	28.474	49.4419	26.2317	29.3949	38.1433	18.3816	31.4179	19.3936	52.3587	20.3066	16.5071	26.8103	17.8228	14.3153	22.3417	10.7316	25.1505	18.7642	10.7971	18.6511	11.6096	16.67	20.3465	25.3859	16.7743	11.6104	17.3218	19.6835
37	1110	44.5419	25.6585	15.2705	18.1895	30.1554	16.8158	17.5546	18.5799	21.6788	35.1775	10.77	23.1553	29.5659	15.6188	18.6714	37.2614	19.0507	19.8874	27.9785	12.2369	22.8909	13.6439	41.0755	14.6258	11.1478	19.8371	12.3572	8.67083	16.4992	6.83552	18.7178	13.5752	6.70536	12.8552	8.12745	10.6712	14.5316	18.8524	11.7577	7.86093	11.8333	14.009
38	1140	35.2011	18.4395	9.60172	12.9031	22.4565	10.0756	11.0813	12.7256	15.503	24.9777	6.19183	15.9442	22.0019	10.4513	11.6899	27.1337	13.6933	12.1561	19.28	7.88631	15.9697	9.16855	30.9832	10.1913	7.37286	14.3551	8.26538	5.09537	11.8209	3.9996	13.1485	9.42672	4.00177	8.71458	5.70817	6.63387	10.0437	13.7787	7.97428	5.28501	7.45411	9.67108
39	1170	27.0385	12.6775	5.88588	9.11829	15.903	5.59978	6.66887	8.12542	10.535	16.6446	3.24396	10.854	15.6292	6.58273	6.84324	18.9385	9.33426	6.97039	12.3949	4.96439	10.6976	5.79887	21.8941	6.82061	4.75364	9.83335	5.35413	2.98827	8.25691	2.20318	8.77809	6.23417	2.20089	5.67568	3.71256	3.91734	6.82194	9.93216	5.17434	3.36678	4.74107	6.4229
40	1200	19.7449	8.42832	3.38256	6.41666	10.5513	3.1083	3.88658	4.87253	6.7772	10.3164	1.47271	7.14661	10.6167	4.01851	3.77591	12.6005	6.33157	3.65907	7.38362	3.0566	6.87733	3.59096	14.6145	4.58143	2.87	6.29774	3.51669	1.44187	5.55675	1.19006	5.71428	3.82657	1.17702	3.52566	2.21062	2.28212	4.40092	6.87812	3.16401	2.02711	2.85661	4.08615
41	1230	13.8126	5.38635	1.92338	4.41929	6.89694	1.59994	2.32382	2.76331	4.24247	5.6623	0.597387	4.49656	6.89033	2.24717	1.94765	7.86334	4.31348	1.7796	4.0541	1.79007	4.2505	2.19813	9.03322	3.28614	1.65105	3.60251	2.14688	0.728357	3.54282	0.611355	3.52301	2.27819	0.530346	2.04442	1.3086	1.33416	2.74211	4.64199	1.85479	1.14564	1.71515	2.49594
42	1260	9.24416	3.32056	0.985766	3.05642	4.28094	0.830503	1.50876	1.48647	2.61358	2.81341	0.233698	2.77599	4.22778	1.19705	0.895448	4.5464	2.7596	0.792548	2.12984	0.993047	2.5346	1.32424	5.51444	2.31431	0.943896	2.01397	1.31609	0.312562	2.18363	0.30133	2.11901	1.29809	0.243551	1.12911	0.742907	0.768897	1.71538	3.00723	1.0895	0.578303	0.979609	1.4948
43	1290	5.86208	1.97596	0.594466	1.93197	2.71202	0.452146	0.938104	0.702501	1.59902	1.32642	0.0631105	1.70427	2.49713	0.603522	0.449675	2.3634	1.72551	0.331922	1.0964	0.543569	1.47366	0.770352	3.26976	1.41009	0.542903	1.07833	0.698326	0.12801	1.32594	0.14092	1.26704	0.701501	0.0943152	0.553264	0.34627	0.435924	1.04223	1.88423	0.599642	0.314099	0.558569	0.858086
44	1320	3.52536	1.16522	0.346315	1.22291	1.56284	0.245773	0.576888	0.337434	0.894036	0.609097	0.00846268	0.995678	1.42168	0.264599	0.201001	1.04663	1.09423	0.140872	0.502548	0.343799	0.825269	0.441398	1.90654	0.88681	0.279404	0.590682	0.334582	0.038779	0.754303	0.0598274	0.635551	0.355028	0.0389448	0.254016	0.118224	0.244046	0.56706	1.08777	0.34178	0.183605	0.30885	0.47136
45	1350	1.96094	0.632006	0.213422	0.670208	0.832801	0.130161	0.353559	0.139348	0.469734	0.265874	0.00113474	0.599068	0.78698	0.100488	0.105307	0.440066	0.710399	0.0619672	0.176015	0.244081	0.444678	0.233985	1.0391	0.543046	0.180249	0.274123	0.162145	0.00379807	0.419019	0.0212175	0.317478	0.193167	0.00534638	0.108827	0.0398762	0.12135	0.236729	0.609937	0.171573	0.0618245	0.164527	0.245366
46	1380	0.970833	0.346665	0.157577	0.304897	0.411359	0.0830975	0.204561	0.0599882	0.251029	0.102269	0.000216082	0.284666	0.44212	0.0321408	0.0521754	0.139043	0.495043	0.0215296	0.054607	0.15733	0.228557	0.158866	0.615463	0.292725	0.0989359	0.143372	0.0851733	0	0.246798	0.00479658	0.206436	0.0932035	0.00162485	0.0282338	0.011119	0.0674014	0.0813796	0.330112	0.100023	0.0202478	0.0969115	0.134141
47	1410	0.461289	0.158091	0.088486	0.157778	0.197509	0.0272203	0.136042	0.0280146	0.134104	0.0448819	0	0.108344	0.193988	0.0180936	0.0326236	0.0438913	0.342415	0.00280418	0.0278211	0.0908268	0.114711	0.0901699	0.354188	0.171916	0.0840133	0.0472685	0.0503431	0	0.150172	0.00308346	0.1368	0.0462988	0	0.00414547	0.00782498	0.043908	0.0306609	0.20171	0.0507351	0.0030197	0.014683	0.074547
48	1440	0.147047	0.0534893	0.0575195	0.0771482	0.0934274	0.0108068	0.080834	0.00933	0.0691044	0.025138	0	0.0300713	0.0677674	0.00216337	0.0291347	0.00783466	0.264561	0	0.0163306	0.0446857	0.0543197	0.0484678	0.203218	0.105504	0.0673178	0.0255617	0.0136174	0	0.0851603	0.000901341	0.052548	0.0259175	0	0	0.00689449	0.0289642	0.0134001	0.116169	0.0325197	0.000585753	0.000846234	0.0413797
49	1470	0.0361933	0.0160243	0.030564	0.0156752	0.0479079	0.00425666	0.0279865	0.00362035	0.0278818	0.0120383	0	0.00443438	0.030794	0	0.00470144	0.00407657	0.187297	0	0.00752755	0.0328511	0.0246915	0.0170102	0.119712	0.0515999	0.0261494	0.0102762	0.00152697	0	0.0385014	0.000901341	0.0301595	0.022292	0	0	0.00689449	0.0108309	0.0130672	0.0396059	0.00839696	0	0	0.0198462
50	1500	0.00443361	0.0040781	0.0238723	0	0.0233349	0	0.0138492	0.00156442	0.00501198	0	0	0	0.019736	0	0	0	0.123988	0	0.00327565	0.0260381	0.0124591	0.00602657	0.0588627	0.0190696	0.010847	0.00146502	0.00152697	0	0.00837953	0	0.0163105	0.0101989	0	0	0.000391982	0.0016696	0	0.0319717	0	0	0	0.008336
51	1530	0	0.00320072	0.00537515	0	0.00556971	0	0.00326247	0	0.00324896	0	0	0	0.00768416	0	0	0	0.0750634	0	0.00135778	0.00176026	0.00532613	0	0.0183936	0.0169173	0.0102397	0	0	0	0.00288509	0	0	0	0	0	0	0	0	0.018297	0	0	0	0.00333663
52	1560	0	0	0	0	8.324e-07	0	0.000736643	0	0	0	0	0	0	0	0	0	0.0555111	0	0.79714	0	0.0426694	0	0.00144111	0.0141245	0.0102397	0	0	0	0.00288509	0	0	0	0	0	0	0	0	0.00716639	0	0	0	0.00179284
53	1590	0	0	0	0	0	0	0	0	0	0	0	0	0	0	0	0	0.0462087	0	0	0	0.00231044	0	0	0	0.0034515	0	0	0	0	0	0	0	0	0	0	0	0	0.00667988	0	0	0	0.000506569
54	1620	0	0	0	0	0	0	0	0	0	0	0	0	0	0	0	0	0.03479	0	0	0	0.0017395	0	0	0	0	0	0	0	0	0	0	0	0	0	0	0	0	0.00667988	0	0	0	0.000333994
55	1650	0	0	0	0	0	0	0	0	0	0	0	0	0	0	0	0	0.0113473	0	0	0	0.000567365	0	0	0	0	0	0	0	0	0	0	0	0	0	0	0	0	0.00667988	0	0	0	0.000333994
56	1680	0	0	0	0	0	0	0	0	0	0	0	0	0	0	0	0	0.00680637	0	0	0	0.000340318	0	0	0	0	0	0	0	0	0	0	0	0	0	0	0	0	0.00667988	0	0	0	0.000333994
57	1710	0	0	0	0	0	0	0	0	0	0	0	0	0	0	0	0	0.00248502	0	0	0	0.000124251	0	0	0	0	0	0	0	0	0	0	0	0	0	0	0	0	0	0	0	0	0
58	1740	0	0	0	0	0	0	0	0	0	0	0	0	0	0	0	0	0	0	0	0	0	0	0	0	0	0	0	0	0	0	0	0	0	0	0	0	0	0	0	0	0	0
59	1770	0	0	0	0	0	0	0	0	0	0	0	0	0	0	0	0	0	0	0	0	0	0	0	0	0	0	0	0	0	0	0	0	0	0	0	0	0	0	0	0	0	0
60	1800	0	0	0	0	0	0	0	0	0	0	0	0	0	0	0	0	0	0	0	0	0	0	0	0	0	0	0	0	0	0	0	0	0	0	0	0	0	0	0	0	0	0
61	1830	0	0	0	0	0	0	0	0	0	0	0	0	0	0	0	0	0	0	0	0	0	0	0	0	0	0	0	0	0	0	0	0	0	0	0	0	0	0	0	0	0	0
62	1860	0	0	0	0	0	0	0	0	0	0	0	0	0	0	0	0	0	0	0	0	0	0	0	0	0	0	0	0	0	0	0	0	0	0	0	0	0	0	0	0	0	0
63	1890	0	0	0	0	0	0	0	0	0	0	0	0	0	0	0	0	0	0	0	0	0	0	0	0	0	0	0	0	0	0	0	0	0	0	0	0	0	0	0	0	0	0
64	1920	0	0	0	0	0	0	0	0	0	0	0	0	0	0	0	0	0	0	0	0	0	0	0	0	0	0	0	0	0	0	0	0	0	0	0	0	0	0	0	0	0	0
65	1950	0	0	0	0	0	0	0	0	0	0	0	0	0	0	0	0	0	0	0	0	0	0	0	0	0	0	0	0	0	0	0	0	0	0	0	0	0	0	0	0	0	0
66	1980	0	0	0	0	0	0	0	0	0	0	0	0	0	0	0	0	0	0	0	0	0	0	0	0	0	0	0	0	0	0	0	0	0	0	0	0	0	0	0	0	0	0
67	2010	0	0	0	0	0	0	0	0	0	0	0	0	0	0	0	0	0	0	0	0	0	0	0	0	0	0	0	0	0	0	0	0	0	0	0	0	0	0	0	0	0	0
68	2040	0	0	0	0	0	0	0	0	0	0	0	0	0	0	0	0	0	0	0	0	0	0	0	0	0	0	0	0	0	0	0	0	0	0	0	0	0	0	0	0	0	0
69	2070	0	0	0	0	0	0	0	0	0	0	0	0	0	0	0	0	0	0	0	0	0	0	0	0	0	0	0	0	0	0	0	0	0	0	0	0	0	0	0	0	0	0
70	2100	0	0	0	0	0	0	0	0	0	0	0	0	0	0	0	0	0	0	0	0	0	0	0	0	0	0	0	0	0	0	0	0	0	0	0	0	0	0	0	0	0	0
71	2130	0	0	0	0	0	0	0	0	0	0	0	0	0	0	0	0	0	0	0	0	0	0	0	0	0	0	0	0	0	0	0	0	0	0	0	0	0	0	0	0	0	0
72	2160	0	0	0	0	0	0	0	0	0	0	0	0	0	0	0	0	0	0	0	0	0	0	0	0	0	0	0	0	0	0	0	0	0	0	0	0	0	0	0	0	0	0
73	2190	0	0	0	0	0	0	0	0	0	0	0	0	0	0	0	0	0	0	0	0	0	0	0	0	0	0	0	0	0	0	0	0	0	0	0	0	0	0	0	0	0	0
74	2220	0	0	0	0	0	0	0	0	0	0	0	0	0	0	0	0	0	0	0	0	0	0	0	0	0	0	0	0	0	0	0	0	0	0	0	0	0	0	0	0	0	0
75	2250	0	0	0	0	0	0	0	0	0	0	0	0	0	0	0	0	0	0	0	0	0	0	0	0	0	0	0	0	0	0	0	0	0	0	0	0	0	0	0	0	0	0
76	2280	0	0	0	0	0	0	0	0	0	0	0	0	0	0	0	0	0	0	0	0	0	0	0	0	0	0	0	0	0	0	0	0	0	0	0	0	0	0	0	0	0	0
77	2310	0	0	0	0	0	0	0	0	0	0	0	0	0	0	0	0	0	0	0	0	0	0	0	0	0	0	0	0	0	0	0	0	0	0	0	0	0	0	0	0	0	0
78	2340	0	0	0	0	0	0	0	0	0	0	0	0	0	0	0	0	0	0	0	0	0	0	0	0	0	0	0	0	0	0	0	0	0	0	0	0	0	0	0	0	0	0
79	2370	0	0	0	0	0	0	0	0	0	0	0	0	0	0	0	0	0	0	0	0	0	0	0	0	0	0	0	0	0	0	0	0	0	0	0	0	0	0	0	0	0	0
80	2400	0	0	0	0	0	0	0	0	0	0	0	0	0	0	0	0	0	0	0	0	0	0	0	0	0	0	0	0	0	0	0	0	0	0	0	0	0	0	0	0	0	0
81	2430	0	0	0	0	0	0	0	0	0	0	0	0	0	0	0	0	0	0	0	0	0	0	0	0	0	0	0	0	0	0	0	0	0	0	0	0	0	0	0	0	0	0
82	2460	0	0	0	0	0	0	0	0	0	0	0	0	0	0	0	0	0	0	0	0	0	0	0	0	0	0	0	0	0	0	0	0	0	0	0	0	0	0	0	0	0	0
83	2490	0	0	0	0	0	0	0	0	0	0	0	0	0	0	0	0	0	0	0	0	0	0	0	0	0	0	0	0	0	0	0	0	0	0	0	0	0	0	0	0	0	0
84	2520	0	0	0	0	0	0	0	0	0	0	0	0	0	0	0	0	0	0	0	0	0	0	0	0	0	0	0	0	0	0	0	0	0	0	0	0	0	0	0	0	0	0
85	2550	0	0	0	0	0	0	0	0	0	0	0	0	0	0	0	0	0	0	0	0	0	0	0	0	0	0	0	0	0	0	0	0	0	0	0	0	0	0	0	0	0	0
86	2580	0	0	0	0	0	0	0	0	0	0	0	0	0	0	0	0	0	0	0	0	0	0	0	0	0	0	0	0	0	0	0	0	0	0	0	0	0	0	0	0	0	0
87	2610	0	0	0	0	0	0	0	0	0	0	0	0	0	0	0	0	0	0	0	0	0	0	0	0	0	0	0	0	0	0	0	0	0	0	0	0	0	0	0	0	0	0
88	2640	0	0	0	0	0	0	0	0	0	0	0	0	0	0	0	0	0	0	0	0	0	0	0	0	0	0	0	0	0	0	0	0	0	0	0	0	0	0	0	0	0	0
89	2670	0	0	0	0	0	0	0	0	0	0	0	0	0	0	0	0	0	0	0	0	0	0	0	0	0	0	0	0	0	0	0	0	0	0	0	0	0	0	0	0	0	0
90	2700	0	0	0	0	0	0	0	0	0	0	0	0	0	0	0	0	0	0	0	0	0	0	0	0	0	0	0	0	0	0	0	0	0	0	0	0	0	0	0	0	0	0
91	2730	0	0	0	0	0	0	0	0	0	0	0	0	0	0	0	0	0	0	0	0	0	0	0	0	0	0	0	0	0	0	0	0	0	0	0	0	0	0	0	0	0	0
92	2760	0	0	0	0	0	0	0	0	0	0	0	0	0	0	0	0	0	0	0	0	0	0	0	0	0	0	0	0	0	0	0	0	0	0	0	0	0	0	0	0	0	0
93	2790	0	0	0	0	0	0	0	0	0	0	0	0	0	0	0	0	0	0	0	0	0	0	0	0	0	0	0	0	0	0	0	0	0	0	0	0	0	0	0	0	0	0
94	2820	0	0	0	0	0	0	0	0	0	0	0	0	0	0	0	0	0	0	0	0	0	0	0	0	0	0	0	0	0	0	0	0	0	0	0	0	0	0	0	0	0	0
95	2850	0	0	0	0	0	0	0	0	0	0	0	0	0	0	0	0	0	0	0	0	0	0	0	0	0	0	0	0	0	0	0	0	0	0	0	0	0	0	0	0	0	0
96	2880	0	0	0	0	0	0	0	0	0	0	0	0	0	0	0	0	0	0	0	0	0	0	0	0	0	0	0	0	0	0	0	0	0	0	0	0	0	0	0	0	0	0
97	2910	0	0	0	0	0	0	0	0	0	0	0	0	0	0	0	0	0	0	0	0	0	0	0	0	0	0	0	0	0	0	0	0	0	0	0	0	0	0	0	0	0	0
98	2940	0	0	0	0	0	0	0	0	0	0	0	0	0	0	0	0	0	0	0	0	0	0	0	0	0	0	0	0	0	0	0	0	0	0	0	0	0	0	0	0	0	0
99	2970	0	0	0	0	0	0	0	0	0	0	0	0	0	0	0	0	0	0	0	0	0	0	0	0	0	0	0	0	0	0	0	0	0	0	0	0	0	0	0	0	0	0
100	3000	0	0	0	0	0	0	0	0	0	0	0	0	0	0	0	0	0	0	0	0	0	0	0	0	0	0	0	0	0	0	0	0	0	0	0	0	0	0	0	0	0	0
101	3030	0	0	0	0	0	0	0	0	0	0	0	0	0	0	0	0	0	0	0	0	0	0	0	0	0	0	0	0	0	0	0	0	0	0	0	0	0	0	0	0	0	0
102	3060	0	0	0	0	0	0	0	0	0	0	0	0	0	0	0	0	0	0	0	0	0	0	0	0	0	0	0	0	0	0	0	0	0	0	0	0	0	0	0	0	0	0
103	3090	0	0	0	0	0	0	0	0	0	0	0	0	0	0	0	0	0	0	0	0	0	0	0	0	0	0	0	0	0	0	0	0	0	0	0	0	0	0	0	0	0	0
104	3120	0	0	0	0	0	0	0	0	0	0	0	0	0	0	0	0	0	0	0	0	0	0	0	0	0	0	0	0	0	0	0	0	0	0	0	0	0	0	0	0	0	0
105	3150	0	0	0	0	0	0	0	0	0	0	0	0	0	0	0	0	0	0	0	0	0	0	0	0	0	0	0	0	0	0	0	0	0	0	0	0	0	0	0	0	0	0
106	3180	0	0	0	0	0	0	0	0	0	0	0	0	0	0	0	0	0	0	0	0	0	0	0	0	0	0	0	0	0	0	0	0	0	0	0	0	0	0	0	0	0	0
107	3210	0	0	0	0	0	0	0	0	0	0	0	0	0	0	0	0	0	0	0	0	0	0	0	0	0	0	0	0	0	0	0	0	0	0	0	0	0	0	0	0	0	0
108	3240	0	0	0	0	0	0	0	0	0	0	0	0	0	0	0	0	0	0	0	0	0	0	0	0	0	0	0	0	0	0	0	0	0	0	0	0	0	0	0	0	0	0
109	3270	0	0	0	0	0	0	0	0	0	0	0	0	0	0	0	0	0	0	0	0	0	0	0	0	0	0	0	0	0	0	0	0	0	0	0	0	0	0	0	0	0	0
110	3300	0	0	0	0	0	0	0	0	0	0	0	0	0	0	0	0	0	0	0	0	0	0	0	0	0	0	0	0	0	0	0	0	0	0	0	0	0	0	0	0	0	0
111	3330	0	0	0	0	0	0	0	0	0	0	0	0	0	0	0	0	0	0	0	0	0	0	0	0	0	0	0	0	0	0	0	0	0	0	0	0	0	0	0	0	0	0
112	3360	0	0	0	0	0	0	0	0	0	0	0	0	0	0	0	0	0	0	0	0	0	0	0	0	0	0	0	0	0	0	0	0	0	0	0	0	0	0	0	0	0	0
113	3390	0	0	0	0	0	0	0	0	0	0	0	0	0	0	0	0	0	0	0	0	0	0	0	0	0	0	0	0	0	0	0	0	0	0	0	0	0	0	0	0	0	0
114	3420	0	0	0	0	0	0	0	0	0	0	0	0	0	0	0	0	0	0	0	0	0	0	0	0	0	0	0	0	0	0	0	0	0	0	0	0	0	0	0	0	0	0
115	3450	0	0	0	0	0	0	0	0	0	0	0	0	0	0	0	0	0	0	0	0	0	0	0	0	0	0	0	0	0	0	0	0	0	0	0	0	0	0	0	0	0	0
116	3480	0	0	0	0	0	0	0	0	0	0	0	0	0	0	0	0	0	0	0	0	0	0	0	0	0	0	0	0	0	0	0	0	0	0	0	0	0	0	0	0	0	0
117	3510	0	0	0	0	0	0	0	0	0	0	0	0	0	0	0	0	0	0	0	0	0	0	0	0	0	0	0	0	0	0	0	0	0	0	0	0	0	0	0	0	0	0

## Sheet: Parotid, both
		sVMAT																					htVMAT
Relative dose [%]	Dose [cGy] Ratio of Total	Structure Volume [%]																					Structure Volume [%]
		H1	H2	H3	H4	H5	H6	H7	H8	H9	H10	H11	H12	H13	H14	H15	H16	H17	H18	H19	H20	mean	H1	H2	H3	H4	H5	H6	H7	H8	H9	H10	H11	H12	H13	H14	H15	H16	H17	H18	H19	H20	mean
0	0	100	100	100	100	100	100	100	100	100	100	100	100	100	100	100	100	100	100	100	100	100	100	100	100	100	100	100	100	100	100	100	100	100	100	100	100	100	100	100	100	100	100
1	30	100	100	100	100	100	100	100	100	100	100	100	100	100	100	100	100	100	100	100	100	100	100	100	100	100	100	99.9998	99.9986	100	100	100	100	100	100	100	100	100	100	100	100	100	99.9999
2	60	100	100	100	100	100	100	100	100	100	100	100	100	100	100	100	100	100	100	100	100	100	100	100	100	100	100	96.7866	99.9986	100	99.9403	100	100	99.9179	100	100	98.6869	100	100	100	99.9817	100	99.7656
3	90	100	100	99.9939	98.9304	99.9807	94.516	100	100	96.2571	100	100	99.9487	100	100	98.9779	100	99.9824	96.4593	99.2461	99.8416	99.2067	100	100	100	99.9861	96.8784	78.9868	99.1658	100	93.8758	100	100	94.9428	100	97.8835	87.2572	98.1441	100	97.2811	92.9991	97.8509	96.7626
4	120	100	100	99.9851	93.2064	94.5675	82.8675	100	100	86.9727	100	99.3599	96.6115	100	96.8219	90.4425	99.9259	95.2086	84.0617	94.0107	95.4689	95.4755	99.8653	100	99.4893	97.7797	89.5419	64.1084	95.9647	100	85.2809	98.6375	97.6633	88.199	98.5394	89.9021	74.4036	92.6988	100	85.7584	84.0442	89.3503	91.5613
5	150	99.2217	99.8408	98.1856	83.5504	85.8227	69.143	99.9747	100	76.3952	99.1038	93.6195	89.0449	98.4682	87.5188	79.7707	97.8254	85.6335	70.5827	86.2748	85.9689	89.2973	96.277	99.6199	93.1229	95.2425	80.1698	50.3345	89.3301	100	74.7712	91.3259	89.3647	79.009	91.2783	76.7332	60.4853	85.7318	98.295	72.6918	73.8442	75.9894	83.6808
6	180	94.4051	97.5829	92.6617	72.489	76.7749	58.026	96.2429	100	66.0657	91.3152	85.8724	80.8635	93.9977	77.2545	69.8346	93.0081	74.1721	56.6296	78.8575	74.0707	81.5062	90.3136	96.6153	85.5498	92.9136	71.0808	37.9958	79.4653	93.8823	64.1499	80.6065	79.2728	69.3826	82.4899	59.7193	45.4015	75.4262	95.2283	60.4824	63.1477	60.7995	74.1962
7	210	91.29	95.1069	84.1952	63.1497	70.2164	51.0243	91.2428	99.8645	58.0785	83.4806	78.825	75.5804	90.5667	69.8528	62.7322	87.4722	61.5804	45.2919	74.2847	63.9419	74.8889	82.8408	91.3807	78.962	90.7569	62.5117	27.4484	68.2071	79.9216	53.1623	66.5635	69.8875	60.9731	73.4848	44.1021	31.5183	65.3995	92.764	51.1634	53.7116	46.7738	64.5767
8	240	89.1107	92.5666	78.26	56.9102	66.4072	46.0321	88.1893	97.1746	52.5646	76.9409	73.8118	72.2734	87.9796	65.0638	58.307	83.2307	51.4487	37.9245	70.7675	57.5063	70.1235	74.9427	84.7873	73.5806	88.5118	54.9314	19.7523	57.5429	64.9663	44.2317	53.8619	62.5533	54.6686	65.9339	33.3712	21.5596	57.1422	90.5578	45.2662	47.3038	35.846	56.5656
9	270	87.2318	90.0771	73.9324	52.3774	63.95	42.1689	85.7867	94.4585	48.6367	72.3918	70.5344	69.7224	85.7029	61.409	55.3335	80.4424	44.9469	32.6331	68.0394	53.2011	66.6488	67.8417	78.7112	69.1487	86.0324	49.4028	14.8731	49.5014	52.4907	38.2637	45.7982	56.6762	50.1366	59.9395	26.6996	15.9177	51.3611	87.9327	41.7176	43.103	29.014	50.7281
10	300	85.0524	87.3411	70.0996	48.5421	61.8854	39.0544	83.5255	91.5991	45.6825	69.3855	67.6946	67.3525	83.3157	58.3312	52.896	78.0846	40.5714	28.7586	65.614	50.0649	63.7426	62.4304	74.4178	65.4955	83.2098	45.453	11.7726	43.9881	44.278	34.2594	40.6717	51.8092	46.7981	55.0119	22.4775	12.3955	47.7496	85.1235	39.1434	40.0856	24.9406	46.5756
11	330	82.1585	84.4179	66.3812	45.0926	60.0456	36.3631	81.1328	88.0983	42.8867	66.5065	65.3092	65.0619	80.7698	55.2082	50.8348	76.1529	37.1254	25.8195	63.3095	47.0877	60.9881	58.0087	71.4505	62.2355	80.1797	42.5069	9.57898	39.9841	38.133	31.3442	36.817	47.4601	44.1071	50.6441	19.454	10.152	44.9016	82.004	36.9041	37.6374	21.9033	43.2703
12	360	78.9127	81.5593	63.0448	41.7831	58.2095	33.6714	78.5504	84.045	40.2061	63.6595	63.0122	62.6308	78.0524	51.7514	48.6866	74.1756	34.0505	23.4328	60.6344	44.3459	58.2207	54.2547	69.0199	59.1592	76.9927	40.2352	7.88655	36.9412	34.0814	29.1109	34.0938	43.7029	41.8272	46.8635	17.1582	8.51471	42.8226	78.6731	34.9385	35.3569	19.6252	40.5629
13	390	75.5832	78.8001	60.1482	38.8256	56.2983	31.0825	75.875	80.4169	37.769	60.7313	60.5262	60.1152	75.2136	48.0678	46.2261	72.2266	31.4345	21.3386	57.8624	41.6938	55.5117	51.1871	66.8018	56.3204	73.5155	38.3311	6.55052	34.4949	30.6839	27.2246	31.7351	40.2816	39.8569	43.5845	15.2836	7.16574	41.0296	75.2562	33.1118	33.2476	17.7612	38.1712
14	420	72.4248	76.2387	57.4955	36.1853	54.3235	28.5886	73.309	77.2267	35.4625	57.6738	57.9165	57.5834	72.4004	44.4359	43.4738	70.3673	29.0551	19.4258	55.1773	39.0446	52.8904	48.3205	64.6617	53.7824	70.2817	36.5696	5.45928	32.4725	27.9291	25.474	29.5408	37.3203	38.1206	40.7625	13.6866	6.15045	39.3097	71.9167	31.354	31.2745	16.1128	36.025
15	450	69.6707	73.7851	54.9358	33.8359	52.414	26.1894	71.0092	74.1111	33.2593	54.5798	55.2193	55.135	69.6245	41.2509	40.6454	68.5884	26.7812	17.6327	52.8042	36.4295	50.3951	45.6187	62.471	51.5142	67.5784	35.0088	4.55455	30.5981	25.7054	23.7871	27.6365	34.7155	36.5299	38.255	12.2882	5.30925	37.7228	68.7877	29.6387	29.3188	14.5909	34.0815
16	480	67.126	71.4158	52.3701	31.7528	50.5452	23.9452	68.9577	71.2152	31.1802	51.5882	52.6578	52.7994	66.9016	38.5314	38.0609	66.8593	24.6156	15.9388	50.7378	33.9023	48.0551	43.1894	60.1619	49.396	65.237	33.6347	3.80198	28.8097	23.9673	22.2091	25.9199	32.2328	35.0531	35.955	11.047	4.56727	36.3008	65.8207	27.9656	27.4001	13.1909	32.293
17	510	64.7527	69.1127	49.7945	29.8855	48.6319	21.9055	67.1128	68.5114	29.2336	48.9474	50.3269	50.5917	64.2451	36.1795	35.7838	65.219	22.5263	14.3689	48.9733	31.5856	45.8844	40.9004	57.7334	47.4923	63.1504	32.3618	3.1718	27.1324	22.5013	20.7123	24.2765	29.852	33.6428	33.8128	9.94435	3.88852	34.9561	63.0133	26.3783	25.5665	11.8736	30.618
18	540	62.4688	66.8864	47.2942	28.2034	46.7203	20.0988	65.4105	65.9327	27.4198	46.6052	48.1799	48.5438	61.7309	34.1299	33.7915	63.6956	20.5431	12.8979	47.4204	29.4987	43.8736	38.7396	55.3263	45.7111	61.2484	31.1489	2.64758	25.5496	21.0858	19.2733	22.6528	27.6072	32.2761	31.8006	8.94988	3.28969	33.6554	60.3721	24.8509	23.8394	10.6553	29.034
19	570	60.214	64.726	44.9387	26.6817	44.8847	18.4937	63.7924	63.4862	25.7335	44.5383	46.2347	46.6291	59.3705	32.333	32.0388	62.2736	18.6953	11.5749	46.04	27.6203	42.015	36.6643	53.1122	44.0261	59.476	29.9839	2.20623	24.0527	19.6682	17.8967	21.0262	25.4533	30.9457	29.8896	8.02065	2.79634	32.3994	57.8714	23.3562	22.2996	9.56414	27.5354
20	600	57.8928	62.5963	42.7247	25.2761	43.1629	17.0702	62.1753	61.1209	24.1555	42.7352	44.445	44.8402	57.1264	30.7285	30.4436	60.8848	17.017	10.4075	44.7927	25.9489	40.2772	34.6365	51.0909	42.4769	57.806	28.8694	1.83554	22.6016	18.2774	16.5791	19.4209	23.3629	29.6491	28.0275	7.1505	2.37988	31.1897	55.5154	21.9404	20.9325	8.62132	26.1182
21	630	55.4785	60.5066	40.6402	23.9703	41.5562	15.8043	60.467	58.8097	22.6629	41.113	42.7444	43.1534	54.9968	29.2507	28.9346	59.4892	15.4925	9.3808	43.637	24.4466	38.6267	32.6408	49.2194	41.0255	56.2253	27.8033	1.52313	21.16	16.9461	15.3243	17.9781	21.3626	28.3954	26.1969	6.3359	2.01344	30.0164	53.3174	20.6333	19.7231	7.80824	24.7824
22	660	52.9525	58.4741	38.6575	22.7568	40.049	14.6697	58.6164	56.5255	21.2474	39.6113	41.1493	41.5337	52.9651	27.8443	27.46	58.0642	14.0958	8.4816	42.5295	23.0707	37.0377	30.7692	47.4895	39.6571	54.7121	26.7688	1.25589	19.7571	15.6892	14.14	16.71	19.4806	27.1903	24.4099	5.58061	1.675	28.8768	51.2982	19.4155	18.6501	7.09204	23.5309
23	690	50.3416	56.5072	36.7476	21.6359	38.6184	13.64	56.5713	54.2767	19.9116	38.1697	39.6639	39.9823	50.998	26.4767	25.977	56.6154	12.8094	7.68338	41.4175	21.7952	35.4919	29.0019	45.9348	38.3605	53.2478	25.7604	1.02096	18.4095	14.5068	13.0383	15.5471	17.7228	26.0332	22.6874	4.89354	1.36287	27.7826	49.4407	18.2754	17.6912	6.4562	22.3587
24	720	47.6227	54.6075	34.8938	20.598	37.2338	12.6979	54.2956	52.0728	18.6566	36.749	38.2722	38.4801	49.0606	25.1178	24.4699	55.0684	11.6372	6.96444	40.3069	20.6066	33.9706	27.3034	44.5336	37.1251	51.8266	24.7758	0.817361	17.1266	13.3922	12.0233	14.459	16.0905	24.9302	21.0372	4.25047	1.07868	26.744	47.722	17.2186	16.8276	5.88604	21.2584
25	750	44.7934	52.7598	33.0841	19.6191	35.8729	11.8232	51.8204	49.9126	17.489	35.3361	36.9553	36.9978	47.1331	23.7445	22.933	53.3656	10.5635	6.30979	39.2183	19.4773	32.4604	25.6839	43.2404	35.941	50.4379	23.8127	0.644139	15.9142	12.3371	11.0869	13.447	14.5831	23.8932	19.4701	3.64485	0.829184	25.7593	46.0995	16.2387	16.0451	5.36339	20.2236
26	780	41.9235	50.948	31.3119	18.6844	34.523	11.0064	49.1515	47.7998	16.4049	33.9327	35.6905	35.5144	45.2336	22.3298	21.3322	51.5968	9.58205	5.70754	38.125	18.3954	30.9597	24.1718	42.0217	34.7958	49.0676	22.8805	0.499238	14.7767	11.316	10.235	12.5287	13.1892	22.922	18.0052	3.08478	0.617256	24.8161	44.5668	15.3175	15.3259	4.87683	19.2507
27	810	39.0578	49.1511	29.5979	17.7778	33.1764	10.2411	46.3321	45.7232	15.4018	32.5227	34.4529	34.0276	43.3607	20.8746	19.6439	49.8506	8.67755	5.14713	36.9998	17.3575	29.4687	22.7765	40.8518	33.6892	47.7168	21.9735	0.38061	13.7083	10.3116	9.45181	11.6829	11.8878	21.9994	16.6535	2.56743	0.438356	23.9214	43.0985	14.4471	14.6575	4.40804	18.3311
28	840	36.2868	47.3581	27.9573	16.8934	31.8323	9.51823	43.4265	43.6564	14.4714	31.0805	33.2367	32.5367	41.5082	19.3795	17.8636	48.1189	7.84568	4.62382	35.8277	16.3594	27.9891	21.4876	39.7168	32.6191	46.3783	21.087	0.28513	12.7091	9.33124	8.7337	10.8941	10.6793	21.119	15.415	2.10984	0.291647	23.0684	41.6906	13.6247	14.0289	3.95836	17.4614
29	870	33.6774	45.579	26.3945	16.0293	30.4787	8.83317	40.4567	41.5846	13.6089	29.6031	32.0362	31.0157	39.672	17.8526	16.0065	46.3977	7.0739	4.13689	34.6111	15.4058	26.5227	20.2833	38.6051	31.581	45.0577	20.2283	0.214107	11.7787	8.37902	8.06548	10.1452	9.56183	20.2728	14.2783	1.70364	0.174955	22.2565	40.3268	12.8447	13.4334	3.52953	16.636
30	900	31.2542	43.8107	24.9085	15.1741	29.0983	8.17835	37.4277	39.4392	12.8103	28.1215	30.8432	29.4623	37.854	16.3096	14.0994	44.6798	6.34921	3.67851	33.3476	14.4899	25.0668	19.1315	37.5141	30.5744	43.7446	19.4043	0.165309	10.9135	7.46107	7.44198	9.42888	8.52994	19.4657	13.2309	1.32824	0.091929	21.4768	38.9981	12.0978	12.8632	3.12726	15.8495
31	930	29.0042	42.044	23.482	14.3257	27.6991	7.55102	34.386	37.267	12.0671	26.6059	29.638	27.9006	36.0511	14.7666	12.1748	42.9757	5.67452	3.23817	32.0393	13.6002	23.6246	18.0372	36.4378	29.5979	42.439	18.6136	0.12761	10.1035	6.57955	6.85735	8.73431	7.57443	18.692	12.2598	0.991433	0.0416326	20.7309	37.7065	11.3769	12.3097	2.75196	15.0982
32	960	26.9193	40.2775	22.0902	13.495	26.3059	6.9468	31.3669	35.0778	11.3747	25.079	28.3922	26.3455	34.2531	13.2511	10.2475	41.2656	5.04497	2.82324	30.693	12.7345	22.1992	16.9951	35.3671	28.6589	41.1415	17.8536	0.0955038	9.34415	5.74218	6.3092	8.05997	6.69155	17.9515	11.3572	0.696621	0.0162602	20.0157	36.432	10.6752	11.7709	2.4022	14.3788
33	990	25.0139	38.4995	20.7245	12.6833	24.9293	6.36329	28.4063	32.8818	10.7203	23.5802	27.0943	24.7902	32.4581	11.772	8.36343	39.5222	4.4546	2.43579	29.322	11.8923	20.7954	15.9928	34.2958	27.7522	39.8587	17.1217	0.0683999	8.63065	4.9569	5.79128	7.40676	5.87337	17.2426	10.5229	0.448016	0.00284508	19.331	35.1785	9.9867	11.24	2.07883	13.689
34	1020	23.2633	36.7087	19.3749	11.8823	23.5726	5.79627	25.5434	30.693	10.0994	22.089	25.7373	23.3006	30.6536	10.3277	6.58058	37.7578	3.89646	2.07364	27.9318	11.0727	19.4178	15.0281	33.2096	26.8799	38.5924	16.4148	0.0456142	7.9595	4.23659	5.3049	6.77485	5.11161	16.566	9.7469	0.249695	0	18.6717	33.931	9.31086	10.7166	1.77992	13.0265
35	1050	21.6505	34.9054	18.059	11.0966	22.243	5.24377	22.8066	28.5025	9.50665	20.6046	24.3354	21.9395	28.8434	8.93856	4.98153	36.0147	3.37414	1.73797	26.5295	10.2742	18.0794	14.1159	32.0915	26.0349	37.3298	15.7306	0.0275171	7.32754	3.61418	4.84433	6.16952	4.40613	15.9169	9.02299	0.104137	0	18.035	32.6813	8.64613	10.192	1.50112	12.3896
36	1080	20.1615	33.0835	16.784	10.3282	20.9438	4.70128	20.2328	26.3021	8.93588	19.1722	22.8911	20.6947	27.0392	7.61428	3.60663	34.2849	2.89083	1.43147	25.1153	9.49277	16.7853	13.2501	30.9362	25.2131	36.0899	15.0675	0.0136549	6.73484	3.071	4.40634	5.58271	3.76058	15.287	8.34814	0.0176631	0	17.4157	31.416	7.99274	9.66531	1.24114	11.7755
37	1110	18.7737	31.2375	15.5549	9.57735	19.6894	4.1621	17.8394	24.1055	8.38746	17.8184	21.4102	19.5263	25.2614	6.37459	2.54381	32.5875	2.46318	1.159	23.6922	8.73088	15.5447	12.4356	29.7534	24.4117	34.8565	14.4253	0.0042629	6.18301	2.58383	3.98867	5.01489	3.1767	14.672	7.7215	0	0	16.8105	30.1367	7.35064	9.13672	1.00113	11.1832
38	1140	17.4558	29.3646	14.3764	8.84427	18.4756	3.62533	15.6538	21.9386	7.85492	16.5416	19.9109	18.3892	23.5094	5.23808	1.76062	30.9126	2.07386	0.918708	22.259	7.98522	14.3544	11.6967	28.5483	23.6288	33.6192	13.7991	0.000181888	5.66891	2.14996	3.59061	4.4671	2.65111	14.0727	7.14181	0	0	16.2167	28.8567	6.72197	8.59978	0.780522	10.6105
39	1170	16.1927	27.4629	13.2593	8.13251	17.2955	3.1012	13.6645	19.8047	7.33835	15.3311	18.4196	17.2445	21.7814	4.23959	1.14624	29.2577	1.71238	0.704284	20.8111	7.24813	13.2074	10.9816	27.323	22.8599	32.3791	13.1893	0	5.1939	1.76914	3.20851	3.94116	2.19007	13.4856	6.60876	0	0	15.6336	27.5636	6.10369	8.06543	0.578684	10.0538
40	1200	14.9761	25.5334	12.2022	7.44885	16.14	2.59833	11.8528	17.7324	6.83387	14.1878	16.9713	16.0803	20.0828	3.42114	0.712596	27.6239	1.3704	0.514887	19.3536	6.52589	12.1081	10.2731	26.0795	22.1016	31.1352	12.5942	0	4.75233	1.42687	2.84225	3.441	1.79045	12.9092	6.10687	0	0	15.0601	26.2654	5.49578	7.53008	0.400978	9.51025
41	1230	13.8128	23.5949	11.2039	6.79094	15.0081	2.12877	10.2151	15.7259	6.34211	13.0878	15.5698	14.9285	18.4202	2.76517	0.44795	26.0205	1.05154	0.35556	17.9011	5.8165	11.0594	9.56013	24.8229	21.3556	29.8953	12.0138	0	4.34321	1.12185	2.49104	2.96571	1.44721	12.3489	5.63392	0	0	14.4928	24.9583	4.8992	7.00043	0.251551	8.98009
42	1260	12.6977	21.6642	10.2578	6.16182	13.8959	1.70151	8.73625	13.7856	5.86063	12.0271	14.2167	13.7931	16.8076	2.23402	0.267751	24.4528	0.757277	0.227101	16.473	5.13159	10.0575	8.85331	23.5574	20.624	28.6483	11.4474	0	3.96221	0.839738	2.1549	2.51543	1.15757	11.7972	5.17827	0	0	13.9319	23.6563	4.31826	6.47619	0.13073	8.46246
43	1290	11.6545	19.7816	9.37391	5.55878	12.8096	1.31996	7.40794	11.9131	5.38936	10.9971	12.9262	12.6711	15.2502	1.77988	0.138882	22.9214	0.500432	0.131912	15.0807	4.48173	9.10441	8.15307	22.2913	19.9099	27.4024	10.8927	0	3.60499	0.585395	1.83339	2.09967	0.925993	11.2577	4.73493	0	0	13.3769	22.3595	3.75796	5.95398	0.047903	7.95938
44	1320	10.6776	17.9596	8.54332	4.98391	11.7529	0.990064	6.23231	10.1263	4.92131	9.98231	11.6985	11.5277	13.7563	1.37299	0.0528412	21.4235	0.280036	0.0682274	13.745	3.86947	8.19821	7.451	21.0278	19.2123	26.1441	10.3504	0	3.26996	0.369666	1.52746	1.72214	0.738265	10.7329	4.30448	0	0	12.8275	21.069	3.22388	5.43747	0.011588	7.471
45	1350	9.7642	16.2035	7.77065	4.4347	10.727	0.721203	5.18211	8.47012	4.44768	8.98224	10.5361	10.3943	12.3317	1.00557	0.00785464	19.9534	0.113004	0.0307516	12.4724	3.30659	7.34275	6.75819	19.7694	18.5346	24.8976	9.81544	0	2.95352	0.197193	1.23752	1.39033	0.583094	10.2198	3.88534	0	0	12.2836	19.7859	2.71891	4.92687	0.00113066	6.99792
46	1380	8.91189	14.5279	7.04861	3.91619	9.73809	0.503696	4.24824	6.93391	3.96845	7.99776	9.43711	9.36762	10.9814	0.681805	0	18.522	0.0155988	0.0132929	11.2617	2.79792	6.54366	6.08426	18.5145	17.8805	23.6508	9.28861	0	2.65346	0.0850629	0.970967	1.11335	0.456254	9.72097	3.47416	0	0	11.7482	18.5216	2.24523	4.42835	0	6.54181
47	1410	8.1062	12.9183	6.37483	3.42914	8.78759	0.330546	3.42276	5.55366	3.4836	7.03218	8.41311	8.48579	9.72659	0.415192	0	17.1395	0	0.0047688	10.1066	2.33405	5.80322	5.44082	17.2711	17.2479	22.4242	8.77016	0	2.36923	0.0212657	0.734216	0.884258	0.350658	9.2304	3.06979	0	0	11.218	17.2897	1.81053	3.94356	0	6.10379
48	1440	7.34378	11.3733	5.74543	2.98139	7.87731	0.19863	2.70093	4.40291	3.00787	6.10061	7.46777	7.69179	8.56506	0.213712	0	15.8255	0	0.000463615	9.00309	1.91469	5.12071	4.84132	16.0369	16.6319	21.2087	8.25948	0	2.09979	0	0.533693	0.701279	0.266931	8.75684	2.67277	0	0	10.6921	16.1141	1.42531	3.49405	0	5.68676
49	1470	6.63334	9.90592	5.1579	2.58268	7.01175	0.104914	2.08015	3.42038	2.55062	5.21763	6.58337	6.9678	7.49158	0.0828531	0	14.5685	0	0	7.95109	1.54424	4.49274	4.2983	14.8163	16.0309	20.0141	7.75907	0	1.84441	0	0.366911	0.552792	0.196054	8.28745	2.27452	0	0	10.1714	15.0029	1.09288	3.09885	0	5.29034
50	1500	5.9683	8.54206	4.61486	2.23073	6.18738	0.0457545	1.562	2.59167	2.11162	4.40576	5.77399	6.30725	6.50814	0.0148164	0	13.386	0	0	6.94903	1.22703	3.92132	3.81781	13.6095	15.4396	18.8483	7.27233	0	1.60483	0	0.238091	0.437559	0.134421	7.83089	1.89325	0	0	9.65402	13.9645	0.80161	2.75683	0	4.91518
51	1530	5.34745	7.28099	4.10368	1.91083	5.41116	0.0158104	1.14365	1.96143	1.70351	3.66081	5.03119	5.70159	5.62582	0	0	12.2698	0	0	6.00054	0.955182	3.40617	3.37998	12.4259	14.8591	17.7193	6.80104	0	1.38225	0	0.143527	0.347913	0.0830711	7.38825	1.53657	0	0	9.1383	12.983	0.554077	2.458	0	4.56001
52	1560	4.76541	6.12604	3.62902	1.62191	4.68123	0.00211077	0.79992	1.48179	1.33639	2.98629	4.33485	5.14524	4.86003	0	0	11.2181	0	0	5.10976	0.733289	2.94157	2.97476	11.2794	14.289	16.6277	6.33842	0	1.17643	0	0.0762853	0.276218	0.0439775	6.95315	1.23034	0	0	8.62467	12.0548	0.351406	2.20859	0	4.22526
53	1590	4.22713	5.07152	3.18778	1.36491	3.99821	0	0.52443	1.09818	1.01118	2.3881	3.70086	4.63466	4.19104	0	0	10.2194	0	0	4.27165	0.578684	2.52339	2.59731	10.1761	13.7331	15.5566	5.88962	0	0.988299	0	0.0401149	0.216229	0.0179314	6.52428	0.99817	0	0	8.11458	11.1784	0.200287	1.98979	0	3.91104
54	1620	3.7335	4.12099	2.77485	1.13439	3.36758	0	0.306295	0.791526	0.737878	1.86804	3.12685	4.17096	3.57986	0	0	9.2786	0	0	3.49276	0.48608	2.14851	2.24425	9.12509	13.1901	14.4953	5.45418	0	0.818692	0	0.0195765	0.162153	0.00434325	6.10717	0.812355	0	0	7.61533	10.3476	0.0998282	1.78965	0	3.61428
55	1650	3.28188	3.27797	2.39294	0.925012	2.78503	0	0.14488	0.56057	0.517824	1.4206	2.62067	3.74757	2.9996	0	0	8.38541	0	0	2.77773	0.408282	1.8123	1.90835	8.13268	12.6546	13.4529	5.03073	0	0.675655	0	0.00700057	0.113389	0.89669	5.6978	0.653778	0	0	7.12528	9.55877	0.0397133	1.61152	0	3.37794
56	1680	2.85657	2.55861	2.04682	0.737832	2.25397	0	0.0428353	0.384287	0.348187	1.05183	2.16856	3.35954	2.45528	0	0	7.54606	0	0	2.13498	0.337992	1.51417	1.59825	7.20354	12.1294	12.4474	4.61428	0	0.565529	0	0.00101232	0.0720357	0	5.29615	0.518002	0	0	6.6478	8.81387	0.00777354	1.44829	0	3.06817
57	1710	2.45728	1.95935	1.73483	0.570111	1.77776	0	0.00324737	0.250097	0.228237	0.749533	1.78584	3.0038	1.94879	0	0	6.76253	0	0	1.56764	0.272874	1.2536	1.31062	6.35514	11.6104	11.4865	4.21379	0	0.462926	0	0	0.0402218	0	4.90352	0.406164	0	0	6.1834	8.1144	0.33151	1.29928	0	2.83589
58	1740	2.08216	1.47375	1.45097	0.423101	1.35663	0	0	0.151023	0.14203	0.50323	1.46205	2.67934	1.48481	0	0	6.03055	0	0	1.09602	0.212783	1.02742	1.05181	5.60423	11.0959	10.5574	3.82927	0	0.367847	0	0	0.0179252	0	4.51841	0.316628	0	0	5.73008	7.44893	0	1.16237	0	2.58504
59	1770	1.73966	1.0802	1.19247	0.295013	1.00005	0	0	0.0814582	0.0787135	0.306621	1.20578	2.38111	1.07425	0	0	5.36223	0	0	0.728672	0.158091	0.834216	0.819462	4.93916	10.5856	9.65283	3.45883	0	0.281749	0	0	0.00411351	0	4.14132	0.243839	0	0	5.29145	6.80922	0	1.04004	0	2.36338
60	1800	1.42166	0.757222	0.953916	0.185479	0.723014	0	0	0.0343242	0.0347623	0.156319	0.982744	2.11058	0.733207	0	0	4.73645	0	0	0.450771	0.109294	0.669487	0.609893	4.34576	10.0806	8.75546	3.10502	0	0.205855	0	0	7.0649e-06	0	3.77466	0.187056	0	0	4.86476	6.20104	0	0.936708	0	2.15334
61	1830	1.13185	0.492592	0.731235	0.0968971	0.50544	0	0	0.00807583	0.0081359	0.061449	0.783159	1.86536	0.485898	0	0	4.15679	0	0	0.25592	0.0685968	0.53257	0.42065	3.8171	9.57923	7.87636	2.77939	0	0.141044	0	0	0	0	3.41929	0.143292	0	0	4.44959	5.61871	0	0.849409	0	1.9547
62	1860	0.86877	0.283605	0.522797	0.0367985	0.334143	0	0	0.000103331	0.83416	0.0173224	0.614793	1.64539	0.301866	0	0	3.62752	0	0	0.146591	0.0369176	0.463539	0.258289	3.34578	9.07982	6.9901	2.48171	0	0.0859958	0	0	0	0	3.08298	0.108229	0	0	4.04688	5.06983	0	0.767649	0	1.76586
63	1890	0.643548	0.135833	0.340841	0.00580454	0.203829	0	0	0	0	0.000162136	0.477715	1.44938	0.165584	0	0	3.14152	0	0	0.0825021	0.0148799	0.33308	0.128853	2.91502	8.58594	6.067	2.2004	0	0.042275	0	0	0	0	2.76617	0.0784241	0	0	3.65809	4.55111	0	0.689061	0	1.58412
64	1920	0.449394	0.0477863	0.198545	0	0.104522	0	0	0	0	0	0.366773	1.2741	0.0735749	0	0	2.69033	0	0	0.0382849	0.00170336	0.262251	0.0390608	2.51536	8.10328	5.12522	1.93734	0	0.0099519	0	0	0	0	2.46647	0.0539096	0	0	3.28494	4.05688	0	0.614167	0	1.41033
65	1950	0.289006	0.00493676	0.100475	0	0.0392985	0	0	0	0	0	0.299633	1.11904	0.0204255	0	0	2.28349	0	0	0.0132632	0	0.208478	0.00119966	2.13421	7.62491	4.15578	1.6903	0	0	0	0	0	0	2.18332	0.0334533	0	0	2.92957	3.59157	0	0.543108	0	1.24437
66	1980	0.163659	0	0.034193	0	0.00882651	0	0	0	0	0	0.241126	0.982547	0.000772589	0	0	1.91878	0	0	0.00179742	0	0.167585	0	1.77556	7.14855	3.19058	1.45778	0	0	0	0	0	0	1.91761	0.017531	0	0	2.58828	3.15378	0	0.476153	0	1.08629
67	2010	0.0746083	0	0.00219416	0	0.000761654	0	0	0	0	0	0.190764	0.861128	0	0	0	1.59973	0	0	0	0	0.136459	0	1.43907	6.6762	2.31977	1.23934	0	0	0	0	0	0	1.6709	0.00673716	0	0	2.26173	2.75097	0	0.41207	0	0.938839
68	2040	0.020492	0	0	0	0	0	0	0	0	0	0.146215	0.751619	0	0	0	1.32365	0	0	0	0	0.112099	0	1.12998	6.20594	1.58788	1.03575	0	0	0	0	0	0	1.44103	0.000824225	0	0	1.9478	2.39697	0	0.351141	0	0.804866
69	2070	0.00158175	0	0	0	0	0	0	0	0	0	0.114479	0.651039	0	0	0	1.08459	0	0	0	0	0.0925845	0	0.851644	5.73822	0.969076	0.847284	0	0	0	0	0	0	1.22696	0	0	0	1.64725	2.09393	0	0.294243	0	0.68343
70	2100	0	0	0	0	0	0	0	0	0	0	0.083106	0.557852	0	0	0	0.877846	0	0	0	0	0.0759402	0	0.604115	5.27598	0.497887	0.675943	0	0	0	0	0	0	1.02975	0	0	0	1.36296	1.84591	0	0.239715	0	0.576613
71	2130	0	0	0	0	0	0	0	0	0	0	0.0623064	0.471957	0	0	0	0.698427	0	0	0	0	0.0616345	0	0.400789	4.81858	0.190954	0.52494	0	0	0	0	0	0	0.852326	0	0	0	1.09348	1.63978	0	0.188298	0	0.485457
72	2160	0	0	0	0	0	0	0	0	0	0	0.0424556	0.39303	0	0	0	0.540612	0	0	0	0	0.0488049	0	0.237027	4.36405	0.0426785	0.396071	0	0	0	0	0	0	0.692348	0	0	0	0.839965	1.4595	0	0.140566	0	0.40861
73	2190	0	0	0	0	0	0	0	0	0	0	0.0268143	0.320234	0	0	0	0.404802	0	0	0	0	0.0375925	0	0.109127	3.91724	0.000549282	0.293553	0	0	0	0	0	0	0.549249	0	0	0	0.617409	1.28627	0	0.0973467	0	0.343537
74	2220	0	0	0	0	0	0	0	0	0	0	0.014777	0.254737	0	0	0	0.289712	0	0	0	0	0.0279613	0	0.0221028	3.4756	0	0.213181	0	0	0	0	0	0	0.425428	0	0	0	0.429786	1.12286	0	0.059933	0	0.287445
75	2250	0	0	0	0	0	0	0	0	0	0	0.0064719	0.197556	0	0	0	0.197477	0	0	0	0	0.0200752	0	0.24824	3.04124	0	0.153139	0	0	0	0	0	0	0.322703	0	0	0	0.278582	0.963437	0	0.0335537	0	0.252045
76	2280	0	0	0	0	0	0	0	0	0	0	0.00119957	0.148578	0	0	0	0.127927	0	0	0	0	0.0138852	0	0	2.61696	0	0.112819	0	0	0	0	0	0	0.240231	0	0	0	0.1684	0.811791	0	0.0174829	0	0.198384
77	2310	0	0	0	0	0	0	0	0	0	0	0	0.106542	0	0	0	0.0763872	0	0	0	0	0.00914646	0	0	2.20884	0	0.0823298	0	0	0	0	0	0	0.174921	0	0	0	0.093357	0.670317	0	0.00645805	0	0.161811
78	2340	0	0	0	0	0	0	0	0	0	0	0	0.069917	0	0	0	0.0397021	0	0	0	0	0.00548096	0	0	1.81898	0	0.0571786	0	0	0	0	0	0	0.12573	0	0	0	0.0408832	0.536226	0	0.00103105	0	0.129001
79	2370	0	0	0	0	0	0	0	0	0	0	0	0.0415306	0	0	0	0.0153131	0	0	0	0	0.00284218	0	0	1.45747	0	0.0372415	0	0	0	0	0	0	0.0906048	0	0	0	0.0133313	0.416954	0	0	0	0.10078
80	2400	0	0	0	0	0	0	0	0	0	0	0	0.0204125	0	0	0	0.00372688	0	0	0	0	0.00120697	0	0	1.12256	0	0.022091	0	0	0	0	0	0	0.0645389	0	0	0	0.00318585	0.308644	0	0	0	0.076051
81	2430	0	0	0	0	0	0	0	0	0	0	0	0.00707321	0	0	0	0.37873	0	0	0	0	0.0192902	0	0	0.817675	0	0.011208	0	0	0	0	0	0	0.0451069	0	0	0	0.83929	0.214253	0	0	0	0.0963766
82	2460	0	0	0	0	0	0	0	0	0	0	0	0.00176549	0	0	0	0	0	0	0	0	8.82745e-05	0	0	0.560766	0	0.00433181	0	0	0	0	0	0	0.0293573	0	0	0	0	0.136753	0	0	0	0.0365604
83	2490	0	0	0	0	0	0	0	0	0	0	0	0.000118408	0	0	0	0	0	0	0	0	5.9204e-06	0	0	0.36352	0	0.000942744	0	0	0	0	0	0	0.0171728	0	0	0	0	0.0768366	0	0	0	0.0229236
84	2520	0	0	0	0	0	0	0	0	0	0	0	0	0	0	0	0	0	0	0	0	0	0	0	0.223398	0	0.000102039	0	0	0	0	0	0	0.00805979	0	0	0	0	0.0326416	0	0	0	0.0132101
85	2550	0	0	0	0	0	0	0	0	0	0	0	0	0	0	0	0	0	0	0	0	0	0	0	0.118188	0	0	0	0	0	0	0	0	0.00251249	0	0	0	0	0.00815611	0	0	0	0.00644283
86	2580	0	0	0	0	0	0	0	0	0	0	0	0	0	0	0	0	0	0	0	0	0	0	0	0.0509759	0	0	0	0	0	0	0	0	0.000279729	0	0	0	0	0.000814625	0	0	0	0.00260351
87	2610	0	0	0	0	0	0	0	0	0	0	0	0	0	0	0	0	0	0	0	0	0	0	0	0.0213009	0	0	0	0	0	0	0	0	0	0	0	0	0	0	0	0	0	0.00106505
88	2640	0	0	0	0	0	0	0	0	0	0	0	0	0	0	0	0	0	0	0	0	0	0	0	0.00955076	0	0	0	0	0	0	0	0	0	0	0	0	0	0	0	0	0	0.000477538
89	2670	0	0	0	0	0	0	0	0	0	0	0	0	0	0	0	0	0	0	0	0	0	0	0	0.00294845	0	0	0	0	0	0	0	0	0	0	0	0	0	0	0	0	0	0.000147423
90	2700	0	0	0	0	0	0	0	0	0	0	0	0	0	0	0	0	0	0	0	0	0	0	0	0.000149402	0	0	0	0	0	0	0	0	0	0	0	0	0	0	0	0	0	7.4701e-06
91	2730	0	0	0	0	0	0	0	0	0	0	0	0	0	0	0	0	0	0	0	0	0	0	0	0	0	0	0	0	0	0	0	0	0	0	0	0	0	0	0	0	0	0
92	2760	0	0	0	0	0	0	0	0	0	0	0	0	0	0	0	0	0	0	0	0	0	0	0	0	0	0	0	0	0	0	0	0	0	0	0	0	0	0	0	0	0	0
93	2790	0	0	0	0	0	0	0	0	0	0	0	0	0	0	0	0	0	0	0	0	0	0	0	0	0	0	0	0	0	0	0	0	0	0	0	0	0	0	0	0	0	0
94	2820	0	0	0	0	0	0	0	0	0	0	0	0	0	0	0	0	0	0	0	0	0	0	0	0	0	0	0	0	0	0	0	0	0	0	0	0	0	0	0	0	0	0
95	2850	0	0	0	0	0	0	0	0	0	0	0	0	0	0	0	0	0	0	0	0	0	0	0	0	0	0	0	0	0	0	0	0	0	0	0	0	0	0	0	0	0	0
96	2880	0	0	0	0	0	0	0	0	0	0	0	0	0	0	0	0	0	0	0	0	0	0	0	0	0	0	0	0	0	0	0	0	0	0	0	0	0	0	0	0	0	0
97	2910	0	0	0	0	0	0	0	0	0	0	0	0	0	0	0	0	0	0	0	0	0	0	0	0	0	0	0	0	0	0	0	0	0	0	0	0	0	0	0	0	0	0
98	2940	0	0	0	0	0	0	0	0	0	0	0	0	0	0	0	0	0	0	0	0	0	0	0	0	0	0	0	0	0	0	0	0	0	0	0	0	0	0	0	0	0	0
99	2970	0	0	0	0	0	0	0	0	0	0	0	0	0	0	0	0	0	0	0	0	0	0	0	0	0	0	0	0	0	0	0	0	0	0	0	0	0	0	0	0	0	0
100	3000	0	0	0	0	0	0	0	0	0	0	0	0	0	0	0	0	0	0	0	0	0	0	0	0	0	0	0	0	0	0	0	0	0	0	0	0	0	0	0	0	0	0
101	3030	0	0	0	0	0	0	0	0	0	0	0	0	0	0	0	0	0	0	0	0	0	0	0	0	0	0	0	0	0	0	0	0	0	0	0	0	0	0	0	0	0	0
102	3060	0	0	0	0	0	0	0	0	0	0	0	0	0	0	0	0	0	0	0	0	0	0	0	0	0	0	0	0	0	0	0	0	0	0	0	0	0	0	0	0	0	0
103	3090	0	0	0	0	0	0	0	0	0	0	0	0	0	0	0	0	0	0	0	0	0	0	0	0	0	0	0	0	0	0	0	0	0	0	0	0	0	0	0	0	0	0
104	3120	0	0	0	0	0	0	0	0	0	0	0	0	0	0	0	0	0	0	0	0	0	0	0	0	0	0	0	0	0	0	0	0	0	0	0	0	0	0	0	0	0	0
105	3150	0	0	0	0	0	0	0	0	0	0	0	0	0	0	0	0	0	0	0	0	0	0	0	0	0	0	0	0	0	0	0	0	0	0	0	0	0	0	0	0	0	0
106	3180	0	0	0	0	0	0	0	0	0	0	0	0	0	0	0	0	0	0	0	0	0	0	0	0	0	0	0	0	0	0	0	0	0	0	0	0	0	0	0	0	0	0
107	3210	0	0	0	0	0	0	0	0	0	0	0	0	0	0	0	0	0	0	0	0	0	0	0	0	0	0	0	0	0	0	0	0	0	0	0	0	0	0	0	0	0	0
108	3240	0	0	0	0	0	0	0	0	0	0	0	0	0	0	0	0	0	0	0	0	0	0	0	0	0	0	0	0	0	0	0	0	0	0	0	0	0	0	0	0	0	0
109	3270	0	0	0	0	0	0	0	0	0	0	0	0	0	0	0	0	0	0	0	0	0	0	0	0	0	0	0	0	0	0	0	0	0	0	0	0	0	0	0	0	0	0
110	3300	0	0	0	0	0	0	0	0	0	0	0	0	0	0	0	0	0	0	0	0	0	0	0	0	0	0	0	0	0	0	0	0	0	0	0	0	0	0	0	0	0	0
111	3330	0	0	0	0	0	0	0	0	0	0	0	0	0	0	0	0	0	0	0	0	0	0	0	0	0	0	0	0	0	0	0	0	0	0	0	0	0	0	0	0	0	0
112	3360	0	0	0	0	0	0	0	0	0	0	0	0	0	0	0	0	0	0	0	0	0	0	0	0	0	0		0	0	0	0	0	0	0	0	0	0	0	0	0	0	0
113	3390	0	0	0	0	0	0	0	0	0	0	0	0	0	0	0	0	0	0	0	0	0	0	0	0	0	0	0	0	0	0	0	0	0	0	0	0	0	0	0	0	0	0
114	3420	0	0	0	0	0	0	0	0	0	0	0	0	0	0	0	0	0	0	0	0	0	0	0	0	0	0	0	0	0	0	0	0	0	0	0	0	0	0	0	0	0	0
115	3450	0	0	0	0	0	0	0	0	0	0	0	0	0	0	0	0	0	0	0	0	0	0	0	0	0	0	0	0	0	0	0	0	0	0	0	0	0	0	0	0	0	0
116	3480	0	0	0	0	0	0	0	0	0	0	0	0	0	0	0	0	0	0	0	0	0	0	0	0	0	0	0	0	0	0	0	0	0	0	0	0	0	0	0	0	0	0
117	3510	0	0	0	0	0	0	0	0	0	0	0	0	0	0	0	0	0	0	0	0	0	0	0	0	0	0	0	0	0	0	0	0	0	0	0	0	0	0	0	0	0	0

## Sheet: Parotid, Rt
		sVMAT																					htVMAT
Relative dose [%]	Dose [cGy] Ratio of Total	Structure Volume [%]																					Structure Volume [%]
		H1	H2	H3	H4	H5	H6	H7	H8	H9	H10	H11	H12	H13	H14	H15	H16	H17	H18	H19	H20	mean	H1	H2	H3	H4	H5	H6	H7	H8	H9	H10	H11	H12	H13	H14	H15	H16	H17	H18	H19	H20	mean
0	0	100	100	100	100	100	100	100	100	100	100	100	100	100	100	100	100	100	100	100	100	100	100	100	100	100	100	100	100	100	100	100	100	100	100	100	100	100	100	100	100	100	100
1	30	100	100	100	100	100	100	100	100	100	100	100	100	100	100	100	100	100	100	100	100	100	100	100	100	100	100	99.9997	100	100	100	100	100	100	100	100	100	100	100	100	100	100	100
2	60	100	100	100	100	100	100	100	100	100	100	100	100	100	100	100	100	100	100	100	100	100	100	100	100	100	100	95.6258	100	100	100	100	100	99.8445	100	100	98.9146	100	100	100	99.9657	100	99.7175
3	90	100	100	99.988	97.9453	99.9626	92.9625	100	100	95.5489	100	100	99.9403	100	100	99.4469	100	99.9828	95.1377	99.853	100	99.0384	100	100	100	99.9742	96.2976	75.6606	100	100	93.9247	100	100	92.5972	100	98.4804	89.7818	96.6412	100	97.183	92.7901	96.3055	96.4818
4	120	100	100	99.9706	89.9552	92.6669	79.5293	100	100	85.4802	100	99.8294	96.6079	100	97.0121	90.9953	99.8614	95.4088	80.773	95.17	95.4539	94.9357	100	100	99.9982	95.8828	88.2422	59.8835	98.1886	100	86.0068	97.5999	98.4208	85.935	97.8259	90.9114	79.2599	89.6259	100	84.9283	84.0323	85.7147	91.1228
5	150	100	99.7401	96.4283	78.9458	82.4206	65.0281	99.9509	100	74.3829	98.9019	93.2501	89.0835	98.5626	85.9604	79.749	96.0169	84.8403	66.0519	87.0322	84.9635	88.0655	99.4234	99.277	94.8909	92.3603	78.401	46.6587	91.648	100	76.8261	90.1997	91.8185	76.9844	89.3925	77.3054	67.4401	82.5516	99.7779	70.4429	73.1389	70.5538	83.4546
6	180	100	97.8541	90.0015	66.7357	72.835	55.0678	93.0282	100	65.3988	90.3364	84.12	81.2027	94.9574	73.5339	68.8906	88.981	71.9239	54.3482	79.173	73.6595	80.1024	92.847	94.918	89.1014	89.6707	67.8841	35.0304	81.9387	96.3714	66.6321	79.6865	82.2335	66.317	78.424	59.9314	52.8134	71.7793	96.5782	57.3556	61.835	53.3976	73.7373
7	210	100	94.6445	82.1675	56.7114	66.001	49.2383	86.9202	100	58.5623	81.4241	76.574	75.6843	91.7764	64.8949	61.0155	82.6445	60.1835	44.3289	74.1558	65.2889	73.6108	81.7659	88.4861	83.6088	87.1948	57.7103	25.025	71.0255	83.9154	55.6294	64.2626	73.2142	56.2521	67.3617	42.7576	38.3267	61.0625	93.8673	47.3671	52.5903	37.4471	63.4435
8	240	100	91.2381	76.578	50.2748	62.0491	44.5813	83.9915	100	53.3519	72.8814	71.4154	72.0891	89.2229	59.5562	55.976	77.5864	51.4342	36.84	70.4983	60.097	68.9831	66.6005	81.3389	78.9861	84.6074	48.7968	17.5529	58.5587	67.1069	47.0761	50.3923	66.1318	48.5224	58.2376	30.8846	27.303	52.3661	91.3121	41.669	46.6407	25.9701	54.5027
9	270	100	88.0486	72.7316	45.475	59.1562	40.6389	81.9161	100	49.2827	67.2773	67.842	69.3106	86.6972	55.5445	53.0262	74.157	45.0327	31.1957	67.7332	56.1365	65.5601	53.443	75.5496	74.9018	81.7529	42.4658	12.9524	48.1565	52.9578	41.6265	41.5309	60.281	43.3174	51.4527	23.5172	20.8205	46.6559	87.9473	38.1926	42.8874	19.1886	47.9799
10	300	99.5289	84.8161	69.4583	41.2315	56.8904	37.5233	80.0738	98.6464	45.905	64.0514	64.8332	66.6673	84.0158	52.2154	50.531	71.2882	40.9059	26.7937	65.1885	52.6893	62.6627	43.9606	71.4665	71.1753	78.5134	37.9756	10.0362	41.4308	44.4866	37.9402	35.967	55.6935	39.7987	46.4216	18.6322	16.4506	43.2521	84.4667	35.56	40.1362	15.1837	43.4274
11	330	97.1888	81.5155	66.0666	37.3374	54.7647	34.9442	78.2611	95.1668	42.6035	60.9706	62.153	64.0794	80.8713	48.9047	48.6042	68.7951	36.9192	23.4901	62.6565	49.2783	59.7286	37.284	68.4441	67.5277	75.18	34.782	7.93081	36.8748	37.5891	35.3004	31.8795	51.5787	37.0919	42.3192	15.3765	13.7125	40.7142	80.9236	33.291	37.9724	12.4037	39.9088
12	360	93.5731	78.4626	63.0285	33.6688	52.4815	32.4877	76.2042	90.8155	39.3828	57.9758	59.5352	61.318	77.4975	45.3548	46.7419	66.2531	33.6591	20.8271	59.6115	46.0194	56.7449	32.1709	65.9552	63.9408	71.9079	32.2378	6.31372	33.7302	33.7279	33.1261	29.0365	47.9719	34.8215	39.0207	12.8977	11.664	38.8931	77.5325	31.2453	35.9198	10.332	37.1223
13	390	89.0664	75.6564	60.2897	30.3512	50.0861	30.1936	73.8447	86.8501	36.3656	54.9258	56.624	58.5029	74.224	41.64	44.4471	63.8068	30.7993	18.5633	56.5784	42.8816	53.7848	28.4223	63.712	60.6814	68.8103	30.2065	5.06952	31.3173	30.7331	31.1826	26.6116	44.6126	32.918	36.1354	10.8634	9.8097	37.2342	74.1997	29.3437	33.979	8.58581	34.7214
14	420	84.6983	73.1436	57.7814	27.4451	47.6225	27.9693	71.366	83.3933	33.5748	51.6479	53.393	55.7872	71.2032	37.9314	41.6184	61.5161	27.9786	16.5018	53.8483	39.8399	50.913	24.973	61.5157	57.8286	66.0244	28.3895	4.06545	29.5734	28.0042	29.3574	24.3371	41.6552	31.2358	33.6978	9.1896	8.38751	35.6671	70.9456	27.5361	32.1052	7.05968	32.5774
15	450	80.9274	70.7471	55.3607	24.9878	45.341	25.8185	69.1124	80.1614	31.0799	48.3544	49.9948	53.2613	68.4339	34.5897	38.6408	59.4239	25.2081	14.6148	51.5149	37.0163	48.2295	21.8069	59.2303	55.1833	63.5557	26.7775	3.23782	27.9501	25.6683	27.5877	22.3707	39.0058	29.6989	31.57	7.79563	7.23413	34.2535	67.89	25.7388	30.1685	5.71774	30.6221
16	480	77.4929	68.4381	53.0511	22.9172	43.3051	23.7937	67.0898	77.3763	28.9134	45.1459	46.8323	50.9724	65.8388	31.6974	35.8916	57.5632	22.6311	12.9183	49.5168	34.4155	45.79	19.1287	56.798	52.7355	61.3313	25.3636	2.57256	26.3755	23.9885	25.8627	20.6567	36.416	28.2979	29.6058	6.58531	6.23248	32.9597	64.9507	23.9548	28.3228	4.53989	28.8339
17	510	74.2027	66.2013	50.8453	21.1765	41.5623	21.9348	65.2917	74.9367	27.0365	42.3052	44.071	48.8613	63.3484	29.1665	33.4782	55.8609	20.2759	11.4764	47.7986	32.1066	43.5968	16.754	54.2192	50.6544	59.3399	24.0781	2.05234	24.9281	22.7556	24.1497	19.0513	33.895	26.9964	27.7242	5.53004	5.30159	31.7496	62.1048	22.2884	26.6079	3.46451	27.1823
18	540	70.9465	64.0124	48.7778	19.6975	40.0184	20.2657	63.6565	72.6617	25.4156	39.7881	41.6513	46.9367	60.9638	26.9507	31.3856	54.2607	18.1205	10.2367	46.272	30.0926	41.6055	14.6061	51.5694	48.7542	57.5316	22.8587	1.63228	23.6126	21.5759	22.4263	17.4735	31.4973	25.771	25.9469	4.60921	4.46708	30.5769	59.3849	20.7763	25.0196	2.5135	25.6302
19	570	67.6799	61.8641	46.8959	18.4153	38.6235	18.7519	62.1089	70.5176	23.9957	37.5623	39.5714	45.1502	58.6477	25.0107	29.5566	52.7018	16.1581	9.17592	44.9003	28.3335	39.7811	12.6768	49.05	46.9897	55.8379	21.6738	1.29294	22.4334	20.3831	20.7182	15.8968	29.2044	24.5771	24.2593	3.76208	3.77266	29.4464	56.714	19.3698	23.6689	1.73009	24.1729
20	600	64.182	59.7127	45.1734	17.2736	37.3638	17.4004	60.5115	68.482	22.7251	35.6535	37.745	43.4585	56.3798	23.2957	27.9219	51.1069	14.3791	8.263	43.6506	26.7832	38.0731	10.8939	46.7474	45.351	54.2465	20.5296	1.01792	21.3122	19.1551	19.0592	14.3216	26.9401	23.4124	22.5949	2.99381	3.17374	28.3597	54.1023	18.0964	22.5053	1.13845	22.7976
21	630	60.3761	57.5844	43.5738	16.2463	36.2254	16.1954	58.7331	66.5584	21.5574	33.9757	36.0915	41.8513	54.1515	21.7383	26.4122	49.4213	12.7556	7.47141	42.4848	25.3912	36.4398	9.23199	44.6181	43.8256	52.7563	19.4266	0.79389	20.2018	17.9111	17.5044	12.9465	24.7263	22.3027	20.9415	2.30427	2.64645	27.29	51.6117	16.9895	21.4647	0.705248	21.5099
22	660	56.2691	55.4706	42.0752	15.2937	35.1788	15.1073	56.719	64.6671	20.459	32.4531	34.5907	40.2969	51.9499	20.2828	24.9919	47.6304	11.2672	6.78109	41.364	24.1177	34.8483	7.77074	42.6531	42.4059	51.338	18.3534	0.609691	19.1023	16.6757	16.0707	11.7746	22.6282	21.26	19.2879	1.70301	2.15926	26.2303	49.3195	16	20.5142	0.398962	20.3128
23	690	51.9048	53.3893	40.6503	14.4029	34.2043	14.1136	54.4711	62.785	19.4084	31.017	33.2202	38.7903	49.7497	18.9003	23.6603	45.7662	9.90656	6.1706	40.2324	22.9314	33.2837	6.53765	40.8884	41.0745	49.9712	17.3106	0.449593	17.9882	15.4866	14.7554	10.7294	20.6638	20.2872	17.6696	1.20383	1.70964	25.2025	47.204	15.0964	19.6284	0.193405	19.2025
24	720	47.2632	51.3532	39.269	13.5714	33.2788	13.1994	51.9805	60.933	18.4054	29.6273	31.9523	37.29	47.5267	17.5494	22.3849	43.8373	8.66416	5.62376	39.1191	21.8012	31.7315	5.53937	39.2988	39.8213	48.6473	16.2973	0.313858	16.86	14.3658	13.5613	9.77734	18.8648	19.3917	16.1171	0.796674	1.30167	24.2273	45.2437	14.2561	18.8124	0.0705537	18.1782
25	750	42.3245	49.3489	37.9275	12.7897	32.3801	12.3485	49.3262	59.094	17.4555	28.2597	30.7695	35.7518	45.2574	16.2056	21.1377	41.8812	7.53174	5.12365	38.0754	20.7066	30.1848	4.66784	37.8285	38.6435	47.3643	15.3046	0.206999	15.7386	13.3076	12.4927	8.9142	17.2297	18.5742	14.6449	0.472822	0.955097	23.301	43.3938	13.468	18.0607	0.0129352	17.2291
26	780	37.3716	47.3829	36.6085	12.0555	31.4944	11.55	46.5489	57.2526	16.5555	26.9092	29.6411	34.155	42.9847	14.8316	19.8881	39.9179	6.51185	4.66422	37.1393	19.642	28.6552	3.88223	36.447	37.5277	46.1044	14.3485	0.12609	14.6269	12.2762	11.5389	8.16157	15.7256	17.8241	13.2704	0.228704	0.668805	22.402	41.6551	12.7273	17.3591	0	16.345
27	810	32.6801	45.4457	35.3096	11.3465	30.615	10.7955	43.6663	55.4229	15.7037	25.5907	28.5319	32.5016	40.7167	13.4264	18.6175	37.9791	5.59097	4.23892	36.25	18.6008	27.1515	3.2122	35.1325	36.4656	44.8679	13.4246	0.0701237	13.5299	11.245	10.6807	7.49091	14.3175	17.112	12.019	0.0681919	0.43679	21.5344	40.0081	12.0311	16.6988	0	15.5173
28	840	28.4891	43.5386	34.0208	10.6479	29.7283	10.0716	40.7546	53.5697	14.8923	24.2981	27.4285	30.7878	38.4612	11.9999	17.291	36.088	4.77215	3.84457	35.3452	17.582	25.6806	2.6845	33.8637	35.4523	43.6435	12.5311	0.0322638	12.4633	10.2352	9.90532	6.87899	13.0019	16.4371	10.8855	0.0041418	0.252811	20.7022	38.4744	11.3724	16.0721	0	14.7446
29	870	24.9862	41.6629	32.735	9.96464	28.8209	9.37217	37.8335	51.6563	14.1215	23.0202	26.3219	28.9739	36.2254	10.5659	15.9049	34.242	4.04394	3.48026	34.4075	16.5892	24.2464	2.25674	32.6314	34.4711	42.4361	11.6813	0.00876476	11.4471	9.24908	9.19268	6.29833	11.7787	15.7857	9.86448	0	0.117694	19.9103	37.0334	10.7425	15.4761	0	14.0191
30	900	22.1195	39.808	31.4361	9.28792	27.87	8.69169	34.9211	49.5566	13.3845	21.7827	25.2097	27.0611	34.0081	9.15487	14.4277	32.4545	3.38749	3.13711	33.4292	15.6129	22.837	1.88913	31.4315	33.5088	41.2452	10.8848	0.00024034	10.4903	8.28814	8.53431	5.74499	10.6429	15.162	8.94446	0	0.0346911	19.1545	35.6507	10.1349	14.9036	0	13.3323
31	930	19.7015	37.9701	30.1028	8.61253	26.8828	8.02886	31.9899	47.3307	12.6806	20.5676	24.0623	25.0999	31.8103	7.80417	12.8652	30.7487	2.80415	2.81261	32.4071	14.6455	21.4464	1.55684	30.2571	32.5727	40.0615	10.134	0	9.59094	7.35574	7.91304	5.21554	9.57943	14.5623	8.10594	0	0.00220523	18.4347	34.323	9.54539	14.3499	0	12.678
32	960	17.5306	36.148	28.7097	7.95908	25.8759	7.38034	29.0621	45.004	12.008	19.3761	22.8346	23.1138	29.6401	6.56147	11.2128	29.0885	2.27792	2.50384	31.3325	13.6942	20.0657	1.25842	29.0925	31.6701	38.8861	9.42541	0	8.74397	6.46135	7.32739	4.70721	8.58691	13.9862	7.34343	0	0	17.7405	33.029	8.9679	13.8155	0	12.0521
33	990	15.5562	34.3234	27.2437	7.32592	24.8553	6.74417	26.1968	42.5929	11.36	18.2238	21.5102	21.1001	27.4918	5.42697	9.53251	27.4481	1.80661	2.20853	30.1999	12.7566	18.6952	0.975364	27.9293	30.7975	37.7166	8.7548	0	7.94975	5.61338	6.76896	4.2257	7.65792	13.4372	6.65098	0	0	17.0744	31.773	8.39988	13.2931	0	11.4509
34	1020	13.7127	32.4882	25.7052	6.70941	23.8265	6.11691	23.4683	40.1192	10.7312	17.0999	20.0828	19.1848	25.3507	4.37513	7.90356	25.8218	1.38211	1.9221	29.0051	11.8302	17.3418	0.710561	26.7617	29.9524	36.5453	8.11735	0	7.2063	4.84027	6.23866	3.76187	6.78401	12.9115	6.01977	0	0	16.4318	30.545	7.83835	12.7787	0	10.8722
35	1050	11.9815	30.632	24.1287	6.11963	22.7932	5.49703	20.9057	37.5727	10.1198	16.0064	18.5976	17.4925	23.217	3.4081	6.42447	24.1988	1.01052	1.64437	27.7597	10.9207	16.0215	0.464747	25.5778	29.1262	35.3557	7.51188	0	6.50838	4.2122	5.73319	3.3264	5.95814	12.4101	5.44487	0	0	15.8118	29.3399	7.2805	12.2686	0	10.3165
36	1080	10.3401	28.7539	22.5394	5.54956	21.754	4.88418	18.5494	34.9548	9.52231	14.9515	17.0841	16.0017	21.1129	2.53422	5.07371	22.5809	0.709319	1.37723	26.4807	10.0265	14.739	0.22265	24.3652	28.3121	34.1784	6.93743	0	5.85869	3.69293	5.25034	2.9037	5.18553	11.9209	4.92263	0	0	15.2091	28.1444	6.72855	11.7623	0	9.77974
37	1110	8.79674	26.8453	20.9639	5.0004	20.7172	4.26857	16.4207	32.276	8.93776	13.9233	15.5699	14.6499	19.0683	1.77604	3.85008	20.9904	0.49536	1.1203	25.1873	9.15016	13.5004	0.0273375	23.1354	27.5084	32.9859	6.39687	0	5.25593	3.22824	4.78639	2.49834	4.46358	11.4436	4.44769	0	0	14.6197	26.9545	6.18954	11.2569	0	9.25992
38	1140	7.31612	24.9034	19.4267	4.47119	19.6729	3.65145	14.5405	29.599	8.3648	12.9443	14.082	13.3667	17.0733	1.12613	2.77259	19.4291	0.338439	0.876433	23.8874	8.29127	12.3067	0	21.8857	26.715	31.7741	5.88283	0	4.69546	2.80056	4.34266	2.11358	3.79975	10.9753	4.02666	0	0	14.0401	25.7683	5.66473	10.7528	0	8.76188
39	1170	5.90452	22.9545	17.9485	3.9681	18.623	3.05632	12.8624	26.9258	7.80214	12.0056	12.6588	12.0823	15.1264	0.607176	1.85812	17.9051	0.218782	0.650932	22.5751	7.43978	11.1587	0	20.622	25.9238	30.5348	5.39441	0	4.17928	2.40745	3.91166	1.74663	3.20531	10.5142	3.65808	0	0	13.4707	24.5959	5.15223	10.2508	0	8.27836
40	1200	4.58084	21.0193	16.5259	3.49355	17.5632	2.49494	11.3368	24.3016	7.24738	11.121	11.344	10.774	13.2437	0.24825	1.19094	16.4284	0.123251	0.449378	21.2581	6.605	10.0675	0	19.3539	25.1266	29.2685	4.92731	0	3.69918	2.0278	3.4907	1.4018	2.67997	10.0601	3.32117	0	0	12.91	23.4254	4.6527	9.7477	0	7.80464
41	1230	3.39773	19.1116	15.1659	3.05157	16.4997	1.97991	9.95285	21.7396	6.70175	10.2752	10.1467	9.50993	11.4322	0.0535521	0.784122	15.0088	0.0532154	0.28225	19.9351	5.78358	9.04326	0	18.0904	24.3303	27.9965	4.48184	0	3.25608	1.66627	3.08048	1.07831	2.22135	9.60966	3.00931	0	0	12.3523	22.2583	4.16456	9.24555	0	7.34206
42	1260	2.35611	17.2391	13.8681	2.6435	15.4335	1.51928	8.67254	19.2331	6.16442	9.47551	9.03506	8.29241	9.7142	0.000797196	0.494277	13.6562	0.00801208	0.154271	18.6061	4.98877	8.07776	0	16.8294	23.5398	26.7128	4.05722	0	2.84942	1.30442	2.67901	0.782841	1.83069	9.16744	2.71938	0	0	11.7983	21.1042	3.69208	8.74224	0	6.89046
43	1290	1.51639	15.4473	12.6431	2.26703	14.3737	1.12228	7.48685	16.7846	5.63238	8.70372	8.00648	7.10767	8.10166	0	0.266284	12.3796	0	0.0700199	17.2732	4.23795	7.17101	0	15.5768	22.7575	25.4284	3.65447	0	2.47537	0.955789	2.28478	0.528858	1.51522	8.73029	2.44926	0	0	11.2479	19.9581	3.23394	8.2392	0	6.45179
44	1320	0.870405	13.757	11.4881	1.9197	13.3259	0.795502	6.39718	14.4279	5.09651	7.96268	7.04637	5.88211	6.59539	0	0.102291	11.1794	0	0.0253363	15.9446	3.53262	6.31745	0	14.3373	21.9799	24.143	3.27384	0	2.13147	0.642807	1.90007	0.324843	1.25035	8.30219	2.18995	0	0	10.7051	18.8175	2.79906	7.73912	0	6.02682
45	1350	0.451442	12.1674	10.41	1.60003	12.2868	0.550551	5.40846	12.2289	4.54502	7.23626	6.15444	4.67288	5.21631	0	0.0152051	10.0604	0	0.00602219	14.6269	2.89424	5.52656	0	13.1059	21.2114	22.8878	2.91156	0	1.81313	0.380118	1.52334	0.171639	1.02192	7.88001	1.9439	0	0	10.1688	17.6821	2.38492	7.24361	0	5.61651
46	1380	0.209152	10.6742	9.4046	1.30827	11.2682	0.362973	4.51349	10.1789	3.98184	6.52135	5.32266	3.65343	3.97748	0	0	9.02617	0	0	13.3115	2.32925	4.80217	0	11.8788	20.4545	21.6468	2.57109	0	1.52076	0.18088	1.17019	0.0739387	0.828144	7.4645	1.71184	0	0	9.64575	16.559	1.99523	6.75323	0	5.22273
47	1410	0.068013	9.25508	8.47392	1.0467	10.2704	0.214735	3.71061	8.32989	3.40367	5.81944	4.55801	2.89328	2.91377	0	0	8.06733	0	0	12.0013	1.81773	4.14219	0	10.6704	19.7115	20.4455	2.25232	0	1.25436	0.0454202	0.853762	0.018883	0.654959	7.05261	1.493	0	0	9.13403	15.4554	1.63485	6.27031	0	4.84737
48	1440	0.00587754	7.89563	7.61875	0.820158	9.29994	0.104571	2.99912	6.80202	2.84191	5.13727	3.85686	2.27648	2.0276	0	0	7.17379	0	0	10.7118	1.35875	3.54653	0	9.48524	18.9765	19.2654	1.95261	0	1.0103	0	0.582547	0.000454458	0.503044	6.64862	1.28807	0	0	8.63214	14.3787	1.30587	5.79913	0	4.49143
49	1470	0	6.61597	6.83553	0.637493	8.36654	0.033913	2.3792	5.47723	2.31285	4.47515	3.21825	1.77287	1.29514	0	0	6.3464	0	0	9.45764	0.957171	3.00907	0	8.329	18.255	18.115	1.67455	0	0.789857	0	0.357462	0	0.369473	6.2489	1.09964	0	0	8.14087	13.3353	1.009	5.34235	0	4.15332
50	1500	0	5.42938	6.12506	0.495669	7.4688	0.00342756	1.84752	4.31898	1.81908	3.84039	2.63462	1.36086	0.715326	0	0	5.58749	0	0	8.24135	0.617141	2.52525	0	7.20356	17.537	16.988	1.41922	0	0.594215	0	0.194368	0	0.253323	5.85982	0.922434	0	0	7.65895	12.3439	0.74508	4.90722	0	3.83135
51	1530	0	4.33879	5.4583	0.374913	6.61948	0	1.39418	3.34701	1.3707	3.23764	2.09769	1.02544	0.30335	0	0	4.87991	0	0	7.07446	0.33509	2.09285	0	6.12664	16.8306	15.8802	1.18228	0	0.424273	0	0.0854522	0	0.156552	5.47915	0.761171	0	0	7.18625	11.4088	0.516526	4.49516	0	3.52665
52	1560	0	3.34332	4.83776	0.27244	5.81933	0	1.00408	2.5452	0.981621	2.66896	1.60888	0.756362	0.082801	0	0	4.23124	0	0	5.96399	0.120617	1.71183	0	5.11177	16.142	14.7964	0.965002	0	0.277885	0	0.0180704	0	0.0828778	5.10762	0.611711	0	0	6.72575	10.5238	0.326463	4.09805	0	3.23937
53	1590	0	2.45584	4.264	0.189304	5.06643	0	0.674828	1.88954	0.65112	2.15103	1.18275	0.539811	0.0109117	0	0	3.63064	0	0	4.90819	0.0117771	1.38131	0	4.16397	15.4763	13.7061	0.769635	0	0.155569	0	0	0	0.0337926	4.74182	0.476604	0	0	6.27237	9.68382	0.184061	3.71754	0	2.96908
54	1620	0	1.68538	3.72936	0.12744	4.37246	0	0.403496	1.36191	0.392402	1.69338	0.815041	0.372785	0	0	0	3.07259	0	0	3.91587	2.049e-06	1.09711	0	3.28471	14.8323	12.602	0.59558	0	0.0582685	0	0	0	0.00818507	4.39053	0.358405	0	0	5.832	8.88261	0.0907448	3.35829	0	2.71468
55	1650	0	1.04756	3.23061	0.079832	3.72848	0	0.194108	0.964527	0.205843	1.29817	0.508387	0.250429	0	0	0	2.56085	0	0	3.00191	0	0.853535	0	2.48163	14.2026	11.5071	0.445355	0	0.00307807	0	0	0	0.000111126	4.04643	0.255378	0	0	5.40181	8.1113	0.0343233	3.02493	0	2.4757
56	1680	0	0.577522	2.76077	0.0447312	3.1396	0	0.0537297	0.661211	0.0840841	0.958971	0.267451	0.162996	0	0	0	2.09423	0	0	2.18355	0	0.649442	0	1.7627	13.5903	10.4585	0.31856	0	0	0	0	0	0	3.71092	0.168238	0	0	4.98418	7.35742	0.00415349	2.71854	0	2.25368
57	1710	0	0.259296	2.32068	0.0213843	2.60414	0	0.00311383	0.430321	0.0281976	0.67878	0.104736	0.10118	0	0	0	1.67817	0	0	1.46959	0	0.484979	0	1.16664	12.9892	9.47658	0.220578	0	0	0	0	0	0	3.38459	0.102742	0	0	4.57868	6.6308	0	2.43883	0	2.04943
58	1740	0	0.095648	1.9142	0.00662468	2.11439	0	0	0.259853	0.00735907	0.462363	0.0221374	0.0587823	0	0	0	1.3204	0	0	0.90028	0	0.358102	0	0.722895	12.3942	8.54708	0.142232	0	0	0	0	0	0	3.06642	0.0574366	0	0	4.18628	5.92479	0	2.18185	0	1.86116
59	1770	0	0.0236442	1.5493	0.000400096	1.66947	0	0	0.140158	0.000861023	0.295288	9.566e-06	0.0299862	0	0	0	1.02417	0	0	0.489687	0	0.261149	0	0.404967	11.8045	7.66492	0.0790913	0	0	0	0	0	0	2.75535	0.0265533	0	0	3.80868	5.23586	0	1.95222	0	1.68661
60	1800	0	0.000865018	1.21704	0	1.28044	0	0	0.0590588	0	0.170971	0	0.012364	0	0	0	0.775594	0	0	0.211294	0	0.186381	0	0.188504	11.2215	6.80878	0.0302807	0	0	0	0	0	0	2.45484	0.00819004	0	0	3.44322	4.5786	0	1.75827	0	1.52461
61	1830	0	0	0.910426	0	0.937684	0	0	0.0138954	0	0.0813904	0	0.00257399	0	0	0	0.569496	0	0	0.0453136	0	0.128039	0	0.0642201	10.6382	5.97481	0.00345269	0	0	0	0	0	0	2.16794	0.000695891	0	0	3.09411	3.94043	0	1.5944	0	1.37391
62	1860	0	0	0.628724	0	0.64082	0	0	0.000177793	0	0.0269444	0	0.018747	0	0	0	0.413721	0	0	0	0	0.0864567	0	0.0110718	10.0562	5.13538	0	0	0	0	0	0	0	1.90758	0	0	0	2.75914	3.33594	0	1.44093	0	1.23231
63	1890	0	0	0.386687	0	0.394662	0	0	0	0	0.000293696	0	0	0	0	0	0.294325	0	0	0	0	0.0537984	0	0	9.47915	4.27531	0	0	0	0	0	0	0	1.67071	0	0	0	2.44039	2.75903	0	1.29342	0	1.0959
64	1920	0	0	0.211231	0	0.20238	0	0	0	0	0	0	0	0	0	0	0.193836	0	0	0	0	0.0303724	0	0	8.91611	3.36768	0	0	0	0	0	0	0	1.45099	0	0	0	2.14327	2.19989	0	1.15283	0	0.961538
65	1950	0	0	0.104141	0	0.0760912	0	0	0	0	0	0	0	0	0	0	0.113635	0	0	0	0	0.0146934	0	0	8.35493	2.42509	0	0	0	0	0	0	0	1.24713	0	0	0	1.86591	1.67784	0	1.01945	0	0.829518
66	1980	0	0	0.0365804	0	0.0170902	0	0	0	0	0	0	0	0	0	0	0.0551633	0	0	0	0	0.00544169	0	0	7.79864	1.52338	0	0	0	0	0	0	0	1.05859	0	0	0	1.60322	1.19368	0	0.893771	0	0.703564
67	2010	0	0	0.00252793	0	0.00147474	0	0	0	0	0	0	0	0	0	0	0.0193146	0	0	0	0	0.00116586	0	0	7.25055	0.828215	0	0	0	0	0	0	0	0.884211	0	0	0	1.35392	0.766257	0	0.773483	0	0.592832
68	2040	0	0	0	0	0	0	0	0	0	0	0	0	0	0	0	0.00341612	0	0	0	0	0.000170806	0	0	6.70476	0.423643	0	0	0	0	0	0	0	0.722436	0	0	0	1.11836	0.425505	0	0.659117	0	0.502691
69	2070	0	0	0	0	0	0	0	0	0	0	0	0	0	0	0	0	0	0	0	0	0	0	0	6.16716	0.162728	0	0	0	0	0	0	0	0.574172	0	0	0	0.896498	0.189587	0	0.552314	0	0.427123
70	2100	0	0	0	0	0	0	0	0	0	0	0	0	0	0	0	0	0	0	0	0	0	0	0	5.64396	0.025907	0	0	0	0	0	0	0	0.441907	0	0	0	0.691094	0.060027	0	0.449962	0	0.365643
71	2130	0	0	0	0	0	0	0	0	0	0	0	0	0	0	0	0	0	0	0	0	0	0	0	5.1341	0	0	0	0	0	0	0	0	0.32946	0	0	0	0.498264	0.00723306	0	0.353448	0	0.316125
72	2160	0	0	0	0	0	0	0	0	0	0	0	0	0	0	0	0	0	0	0	0	0	0	0	4.63443	0	0	0	0	0	0	0	0	0.234665	0	0	0	0.317377	0	0	0.263851	0	0.272516
73	2190	0	0	0	0	0	0	0	0	0	0	0	0	0	0	0	0	0	0	0	0	0	0	0	4.1518	0	0	0	0	0	0	0	0	0.15533	0	0	0	0.17326	0	0	0.182726	0	0.233156
74	2220	0	0	0	0	0	0	0	0	0	0	0	0	0	0	0	0	0	0	0	0	0	0	0	3.68322	0	0	0	0	0	0	0	0	0.0917035	0	0	0	0.0718067	0	0	0.112498	0	0.197961
75	2250	0	0	0	0	0	0	0	0	0	0	0	0	0	0	0	0	0	0	0	0	0	0	0	3.2325	0	0	0	0	0	0	0	0	0.0434894	0	0	0	0.0133822	0	0	0.0629826	0	0.167618
76	2280	0	0	0	0	0	0	0	0	0	0	0	0	0	0	0	0	0	0	0	0	0	0	0	2.79764	0	0	0	0	0	0	0	0	0.0166339	0	0	0	0	0	0	0.0328166	0	0.142355
77	2310	0	0	0	0	0	0	0	0	0	0	0	0	0	0	0	0	0	0	0	0	0	0	0	2.38239	0	0	0	0	0	0	0	0	0.0045081	0	0	0	0	0	0	0.0121222	0	0.119951
78	2340	0	0	0	0	0	0	0	0	0	0	0	0	0	0	0	0	0	0	0	0	0	0	0	1.98221	0	0	0	0	0	0	0	0	0.77639	0	0	0	0	0	0	0.00193535	0	0.138027
79	2370	0	0	0	0	0	0	0	0	0	0	0	0	0	0	0	0	0	0	0	0	0	0	0	1.60758	0	0	0	0	0	0	0	0	0	0	0	0	0	0	0	0	0	0.080379
80	2400	0	0	0	0	0	0	0	0	0	0	0	0	0	0	0	0	0	0	0	0	0	0	0	1.25748	0	0	0	0	0	0	0	0	0	0	0	0	0	0	0	0	0	0.062874
81	2430	0	0	0	0	0	0	0	0	0	0	0	0	0	0	0	0	0	0	0	0	0	0	0	0.933541	0	0	0	0	0	0	0	0	0	0	0	0	0	0	0	0	0	0.046677
82	2460	0	0	0	0	0	0	0	0	0	0	0	0	0	0	0	0	0	0	0	0	0	0	0	0.654075	0	0	0	0	0	0	0	0	0	0	0	0	0	0	0	0	0	0.0327037
83	2490	0	0	0	0	0	0	0	0	0	0	0	0	0	0	0	0	0	0	0	0	0	0	0	0.433112	0	0	0	0	0	0	0	0	0	0	0	0	0	0	0	0	0	0.0216556
84	2520	0	0	0	0	0	0	0	0	0	0	0	0	0	0	0	0	0	0	0	0	0	0	0	0.249668	0	0	0	0	0	0	0	0	0	0	0	0	0	0	0	0	0	0.0124834
85	2550	0	0	0	0	0	0	0	0	0	0	0	0	0	0	0	0	0	0	0	0	0	0	0	0.108412	0	0	0	0	0	0	0	0	0	0	0	0	0	0	0	0	0	0.0054206
86	2580	0	0	0	0	0	0	0	0	0	0	0	0	0	0	0	0	0	0	0	0	0	0	0	0.0243949	0	0	0	0	0	0	0	0	0	0	0	0	0	0	0	0	0	0.00121974
87	2610	0	0	0	0	0	0	0	0	0	0	0	0	0	0	0	0	0	0	0	0	0	0	0	0	0	0	0	0	0	0	0	0	0	0	0	0	0	0	0	0	0	0
88	2640	0	0	0	0	0	0	0	0	0	0	0	0	0	0	0	0	0	0	0	0	0	0	0	0	0	0	0	0	0	0	0	0	0	0	0	0	0	0	0	0	0	0
89	2670	0	0	0	0	0	0	0	0	0	0	0	0	0	0	0	0	0	0	0	0	0	0	0	0	0	0	0	0	0	0	0	0	0	0	0	0	0	0	0	0	0	0
90	2700	0	0	0	0	0	0	0	0	0	0	0	0	0	0	0	0	0	0	0	0	0	0	0	0	0	0	0	0	0	0	0	0	0	0	0	0	0	0	0	0	0	0
91	2730	0	0	0	0	0	0	0	0	0	0	0	0	0	0	0	0	0	0	0	0	0	0	0	0	0	0	0	0	0	0	0	0	0	0	0	0	0	0	0	0	0	0
92	2760	0	0	0	0	0	0	0	0	0	0	0	0	0	0	0	0	0	0	0	0	0	0	0	0	0	0	0	0	0	0	0	0	0	0	0	0	0	0	0	0	0	0
93	2790	0	0	0	0	0	0	0	0	0	0	0	0	0	0	0	0	0	0	0	0	0	0	0	0	0	0	0	0	0	0	0	0	0	0	0	0	0	0	0	0	0	0
94	2820	0	0	0	0	0	0	0	0	0	0	0	0	0	0	0	0	0	0	0	0	0	0	0	0	0	0	0	0	0	0	0	0	0	0	0	0	0	0	0	0	0	0
95	2850	0	0	0	0	0	0	0	0	0	0	0	0	0	0	0	0	0	0	0	0	0	0	0	0	0	0	0	0	0	0	0	0	0	0	0	0	0	0	0	0	0	0
96	2880	0	0	0	0	0	0	0	0	0	0	0	0	0	0	0	0	0	0	0	0	0	0	0	0	0	0	0	0	0	0	0	0	0	0	0	0	0	0	0	0	0	0
97	2910	0	0	0	0	0	0	0	0	0	0	0	0	0	0	0	0	0	0	0	0	0	0	0	0	0	0	0	0	0	0	0	0	0	0	0	0	0	0	0	0	0	0
98	2940	0	0	0	0	0	0	0	0	0	0	0	0	0	0	0	0	0	0	0	0	0	0	0	0	0	0	0	0	0	0	0	0	0	0	0	0	0	0	0	0	0	0
99	2970	0	0	0	0	0	0	0	0	0	0	0	0	0	0	0	0	0	0	0	0	0	0	0	0	0	0	0	0	0	0	0	0	0	0	0	0	0	0	0	0	0	0
100	3000	0	0	0	0	0	0	0	0	0	0	0	0	0	0	0	0	0	0	0	0	0	0	0	0	0	0	0	0	0	0	0	0	0	0	0	0	0	0	0	0	0	0
101	3030	0	0	0	0	0	0	0	0	0	0	0	0	0	0	0	0	0	0	0	0	0	0	0	0	0	0	0	0	0	0	0	0	0	0	0	0	0	0	0	0	0	0
102	3060	0	0	0	0	0	0	0	0	0	0	0	0	0	0	0	0	0	0	0	0	0	0	0	0	0	0	0	0	0	0	0	0	0	0	0	0	0	0	0	0	0	0
103	3090	0	0	0	0	0	0	0	0	0	0	0	0	0	0	0	0	0	0	0	0	0	0	0	0	0	0	0	0	0	0	0	0	0	0	0	0	0	0	0	0	0	0
104	3120	0	0	0	0	0	0	0	0	0	0	0	0	0	0	0	0	0	0	0	0	0	0	0	0	0	0	0	0	0	0	0	0	0	0	0	0	0	0	0	0	0	0
105	3150	0	0	0	0	0	0	0	0	0	0	0	0	0	0	0	0	0	0	0	0	0	0	0	0	0	0	0	0	0	0	0	0	0	0	0	0	0	0	0	0	0	0
106	3180	0	0	0	0	0	0	0	0	0	0	0	0	0	0	0	0	0	0	0	0	0	0	0	0	0	0	0	0	0	0	0	0	0	0	0	0	0	0	0	0	0	0
107	3210	0	0	0	0	0	0	0	0	0	0	0	0	0	0	0	0	0	0	0	0	0	0	0	0	0	0	0	0	0	0	0	0	0	0	0	0	0	0	0	0	0	0
108	3240	0	0	0	0	0	0	0	0	0	0	0	0	0	0	0	0	0	0	0	0	0	0	0	0	0	0	0	0	0	0	0	0	0	0	0	0	0	0	0	0	0	0
109	3270	0	0	0	0	0	0	0	0	0	0	0	0	0	0	0	0	0	0	0	0	0	0	0	0	0	0	0	0	0	0	0	0	0	0	0	0	0	0	0	0	0	0
110	3300	0	0	0	0	0	0	0	0	0	0	0	0	0	0	0	0	0	0	0	0	0	0	0	0	0	0	0	0	0	0	0	0	0	0	0	0	0	0	0	0	0	0
111	3330	0	0	0	0	0	0	0	0	0	0	0	0	0	0	0	0	0	0	0	0	0	0	0	0	0	0	0	0	0	0	0	0	0	0	0	0	0	0	0	0	0	0
112	3360	0	0	0	0	0	0	0	0	0	0	0	0	0	0	0	0	0	0	0	0	0	0	0	0	0	0	0	0	0	0	0	0	0	0	0	0	0	0	0	0	0	0
113	3390	0	0	0	0	0	0	0	0	0	0	0	0	0	0	0	0	0	0	0	0	0	0	0	0	0	0	0	0	0	0	0	0	0	0	0	0	0	0	0	0	0	0
114	3420	0	0	0	0	0	0	0	0	0	0	0	0	0	0	0	0	0	0	0	0	0	0	0	0	0	0	0	0	0	0	0	0	0	0	0	0	0	0	0	0	0	0
115	3450	0	0	0	0	0	0	0	0	0	0	0	0	0	0	0	0	0	0	0	0	0	0	0	0	0	0	0	0	0	0	0	0	0	0	0	0	0	0	0	0	0	0
116	3480	0	0	0	0	0	0	0	0	0	0	0	0	0	0	0	0	0	0	0	0	0	0	0	0	0	0	0	0	0	0	0	0	0	0	0	0	0	0	0	0	0	0
117	3510	0	0	0	0	0	0	0	0	0	0	0	0	0	0	0	0	0	0	0	0	0	0	0	0	0	0	0	0	0	0	0	0	0	0	0	0	0	0	0	0	0	0

## Sheet: Parotid, Lt
		sVMAT																					htVMAT
Relative dose [%]	Dose [cGy] Ratio of Total	Structure Volume [%]																					Structure Volume [%]
		H1	H2	H3	H4	H5	H6	H7	H8	H9	H10	H11	H12	H13	H14	H15	H16	H17	H18	H19	H20	mean	H1	H2	H3	H4	H5	H6	H7	H8	H9	H10	H11	H12	H13	H14	H15	H16	H17	H18	H19	H20	mean
0	0	100	100	100	100	100	100	100	100	100	100	100	100	100	100	100	100	100	100	100	100	100	100	100	100	100	100	100	100	100	100	100	100	100	100	100	100	100	100	100	100	100	100
1	30	100	100	100	100	100	100	100	100	100	100	100	100	100	100	100	100	100	100	100	100	100	100	100	100	100	100	100	100	100	100	100	100	100	100	100	100	100	100	100	100	100	100
2	60	100	100	100	100	100	100	100	100	100	100	100	100	100	100	100	100	100	100	100	100	100	100	100	100	100	100	98.1027	100	100	99.8807	100	100	100	100	100	98.4794	100	100	100	100	100	99.8231
3	90	100	100	100	100	100	96.097	100	100	97.0515	100	100	99.9584	100	100	98.4768	100	99.9819	97.7709	98.5578	99.649	99.3772	100	100	100	100	97.4121	82.7578	98.3266	100	93.827	100	100	97.5642	100	97.305	84.9568	99.8144	100	97.3757	93.2374	100	97.1288
4	120	100	100	100	96.7368	96.5975	86.2648	100	100	88.647	100	98.7861	96.6158	100	96.6287	89.8519	100	95.0115	87.3209	92.696	95.4872	96.0322	99.8189	100	98.9596	99.9979	90.7362	68.8981	93.7225	100	84.557	99.9511	96.8251	90.7291	99.3653	88.9238	69.9784	96.1138	100	86.5599	84.0578	94.4061	92.18
5	150	98.9746	99.9355	100	88.5505	89.4566	73.3307	100	100	78.6526	99.3526	94.0711	88.9999	98.3765	89.1017	79.7938	99.9049	86.4147	75.0762	85.4159	87.1918	90.63	95.1944	100	91.2829	98.6129	81.7951	54.5019	86.9928	100	72.7221	92.7519	86.6514	81.2717	93.4613	76.1786	54.1478	89.2661	97.0688	74.8631	74.6483	83.5485	84.248
6	180	92.6283	97.3278	95.4083	78.7364	80.983	61.0366	99.6882	100	66.8138	92.5214	88.0146	80.4681	93.0657	81.0339	70.8434	97.6389	76.3864	58.9068	78.4997	74.571	83.2286	89.4418	98.4965	81.8535	96.7056	74.0181	41.3577	76.9707	91.691	61.6746	81.7713	75.9789	72.8086	87.1966	59.5137	38.6475	79.4792	94.1122	63.5015	64.6443	71.0931	75.0478
7	210	88.5239	95.5418	86.2888	70.141	74.7188	52.8419	95.8843	99.6761	57.5358	86.0151	81.5766	75.4594	89.3918	74.8888	64.5668	93.0237	62.9562	46.2559	74.4307	62.3033	76.601	83.2107	94.5888	74.126	94.9223	66.9237	30.1958	65.3639	76.4055	50.7021	69.4767	66.173	66.2491	80.5728	45.4052	25.3143	70.2194	91.8518	54.8287	54.9902	59.7442	66.0632
8	240	85.6525	93.8162	79.9966	64.1155	71.0621	47.5086	92.7003	93.244	51.6814	81.944	76.7412	72.4883	86.7722	70.6582	60.798	89.721	51.463	39.0053	71.0729	54.3549	71.7398	77.8131	88.6092	67.9548	93.0775	60.5682	22.2458	56.5191	63.0817	41.3954	58.2548	58.5488	61.5375	74.8431	35.7815	16.3261	62.4502	89.9341	48.7394	48.0599	49.58	58.766
9	270	83.1769	91.9852	75.1724	59.8726	69.0702	43.7259	89.9474	86.7492	47.912	78.6949	73.8257	70.2024	84.7373	67.366	57.799	87.6699	44.8624	34.0614	68.3868	49.6304	68.2424	72.7961	82.2152	63.1613	91.0367	55.777	17.0506	50.8605	52.0795	34.9104	51.201	52.638	57.7575	69.7637	29.7844	11.4502	56.5903	87.9207	45.1209	43.3488	42.6777	53.407
10	300	80.4549	89.7164	70.7617	56.4807	67.2207	40.6126	87.2379	81.7945	45.4329	75.9594	71.1925	68.1511	82.6357	64.5434	55.4233	85.8999	40.242	30.7095	66.0966	46.8726	65.3719	68.7856	77.6887	59.5844	88.7016	52.3237	13.7411	46.5709	44.0944	30.5889	46.6284	47.4512	54.6204	64.9558	26.2048	8.70041	52.7479	85.6666	42.6032	40.0279	38.5092	49.5098
11	330	77.3852	87.1481	66.706	53.5138	65.6862	37.8072	84.2248	78.2724	43.2043	73.329	69.1674	66.2071	80.6713	61.611	53.2184	84.6136	37.3284	28.1351	64.05	44.423	62.8351	65.1398	74.7826	56.7277	86.0262	49.6051	11.4475	43.1241	38.6119	27.3992	43.0685	42.8339	51.9471	60.2809	23.4063	6.90745	49.5553	82.8972	40.3927	37.2554	35.1141	46.3261
12	360	74.2568	84.4721	63.0616	50.5943	64.3275	34.876	81.0803	74.6585	41.1296	70.6641	67.2627	64.1611	78.5913	58.249	50.7648	83.2857	34.4359	26.0265	61.7944	42.3102	60.3001	61.8534	72.4165	54.1827	82.9388	47.5838	9.66968	40.1838	34.3926	25.1071	40.4967	38.9041	49.6565	55.9423	21.288	5.64501	47.1896	79.6162	38.5043	34.7151	32.549	43.6418
13	390	71.3011	81.7573	60.002	48.0279	62.9335	31.9871	78.0666	71.5271	39.3434	67.886	65.2965	61.9946	76.1747	54.597	48.1271	81.9086	32.0602	24.1039	59.3186	40.249	57.8331	59.0202	70.2263	51.7818	79.0176	45.7965	8.22953	37.7036	30.6405	23.2779	38.222	35.4101	47.6116	52.2074	19.5681	4.75649	45.2476	76.1298	36.7501	32.4138	30.5209	41.2266
14	420	68.527	79.1501	57.2003	45.6762	61.4808	29.2187	75.4066	68.7281	37.5801	65.1002	63.4462	59.6771	73.5631	51.0429	45.4564	80.5453	30.1154	22.3412	56.6846	38.0771	55.4509	56.354	68.1485	49.5713	75.2601	44.0861	7.03947	35.3999	27.863	21.6016	36.1292	32.4425	45.8148	48.9405	18.0455	4.11196	43.358	72.7196	35.0403	30.3273	28.7026	39.0478
15	450	66.0958	76.6428	54.497	43.4439	59.9688	26.5669	73.0568	65.7885	35.704	62.2522	61.6059	57.3191	70.7807	48.0171	42.7874	79.1267	28.3305	20.6419	54.2663	35.7156	53.1304	53.812	66.0626	47.6957	72.2825	42.5722	6.04733	33.272	25.738	19.9973	34.3036	29.8863	44.164	45.9935	16.643	3.55525	41.5783	69.53	33.4042	28.3499	26.9305	37.0909
16	480	63.8336	74.2167	51.6669	41.3473	58.2783	24.0993	70.9739	62.7498	33.723	59.5279	59.7793	54.929	67.9337	45.4731	40.379	77.5489	26.5701	18.9507	52.1225	33.278	50.8691	51.4684	63.8902	45.9206	69.8042	41.2348	5.19579	31.2678	23.9486	18.5659	32.5835	27.523	42.6026	43.3048	15.3717	3.04988	40.0139	66.5401	31.838	26.3481	25.2216	35.2847
17	510	61.7515	71.8514	48.7096	39.3425	56.1829	21.8756	69.0784	59.6816	31.6983	57.1333	57.9743	52.6087	65.116	43.3031	38.2476	75.9799	24.7427	17.2528	50.3054	30.9518	48.6894	49.2088	61.6283	44.2013	67.6061	39.9734	4.44093	29.3585	22.2774	17.2846	30.8921	25.2991	41.0707	40.8608	14.2232	2.60088	38.5197	63.7644	30.3271	24.379	23.5679	33.5742
18	540	59.7764	69.5898	45.7623	37.4399	53.8787	19.9289	67.3039	56.6773	29.668	55.0067	56.1607	50.4171	62.4758	41.4223	36.3625	74.5448	22.9291	15.5512	48.7228	28.7763	46.6197	47.0437	59.4902	42.544	65.5947	38.7664	3.79863	27.5057	20.6543	16.1293	29.2104	23.2257	39.5459	38.5769	13.1573	2.21683	37.0766	61.1884	28.7851	22.4938	21.9778	31.9491
19	570	57.843	67.4181	42.9177	35.6582	51.5722	18.2309	65.6098	53.8071	27.6828	53.1357	54.3801	48.353	60.0725	39.7708	34.6912	73.2802	21.1943	13.9666	47.3326	26.7526	44.6835	44.9181	57.6143	40.9418	63.7302	37.6197	3.24163	25.688	19.0389	15.0833	27.5206	21.2275	38.0631	36.4073	12.1485	1.90669	35.6814	58.8283	27.2052	20.7384	20.4586	30.4031
20	600	55.8955	65.3087	40.1964	33.9659	49.357	16.7341	63.9713	50.9802	25.7602	51.4628	52.6354	46.4507	57.8515	38.2785	33.1382	72.1284	19.6151	12.5456	46.0878	24.934	42.8649	42.806	55.905	39.4857	61.9685	36.5326	2.76249	23.904	17.5045	14.106	25.8773	19.3324	36.619	34.3162	11.1796	1.65649	34.3349	56.6837	25.6518	19.1392	19.0275	28.9396
21	630	53.9231	63.2554	37.6112	32.3578	47.25	15.4062	62.3374	48.1268	23.9029	49.9091	50.8772	44.6711	55.8177	36.8816	31.63	71.0663	18.1881	11.2846	44.9437	23.2974	41.1369	40.6954	54.319	38.1112	60.2819	35.5005	2.34988	22.1279	16.0965	13.1503	24.3487	17.5722	35.2044	32.2806	10.2438	1.43663	33.0465	54.7278	24.1516	17.7374	17.6861	27.5534
22	660	51.8991	61.2994	35.1288	30.8609	45.251	14.2243	60.6609	45.2933	22.1318	48.4331	49.1668	42.9754	53.951	35.5252	30.0974	70.062	16.8818	10.1772	43.8513	21.7972	39.4834	38.6826	52.8498	36.7964	58.6577	34.5015	1.98848	20.4187	14.8207	12.2148	22.9588	15.9334	33.8177	30.3391	9.33921	1.23373	31.8181	52.9341	22.7132	16.5247	16.3998	26.2471
23	690	49.8451	59.4401	32.718	29.4901	43.333	13.158	58.8318	42.5316	20.4761	46.9849	47.541	41.3717	52.2103	34.1726	28.4526	69.0909	15.6685	9.19185	42.7615	20.4131	37.8841	36.7315	51.5277	35.536	57.0792	33.5247	1.66872	18.8354	13.6441	11.326	21.6469	14.4081	32.4546	28.4959	8.47001	1.04688	30.6499	51.2899	21.3447	15.4824	15.1656	25.0164
24	720	47.7368	57.6688	30.3764	28.2281	41.458	12.1876	56.7851	39.8356	18.9383	45.5259	45.998	39.8673	50.5503	32.8055	26.698	67.983	14.5653	8.3014	41.6541	19.1534	36.3158	34.7921	50.3353	34.3191	55.5443	32.5665	1.38818	17.3961	12.535	10.4897	20.3866	12.9632	31.1198	26.7327	7.59826	0.875488	29.5409	49.7711	20.079	14.5645	13.9734	23.8486
25	750	45.5775	55.9684	28.0832	27.0349	39.6036	11.2887	54.5005	37.2257	17.5265	44.0572	44.5171	38.4501	48.9547	31.4023	24.8514	66.5715	13.5496	7.49274	40.5144	17.982	34.7576	32.9152	49.2384	33.1283	54.032	31.6306	1.13973	16.092	11.4827	9.68519	19.1861	11.5993	29.8375	25.0556	6.71953	0.714448	28.4913	48.3366	18.9139	13.7469	12.8041	22.7375
26	780	43.3691	54.3015	25.8431	25.8827	37.7579	10.4532	51.9466	34.7327	16.2359	42.5886	43.0854	37.0991	47.4177	29.9463	22.8754	65.0263	12.606	6.74815	39.243	16.8791	33.2019	31.1531	48.2001	31.9527	52.5328	30.7203	0.922277	14.9284	10.4705	8.93488	18.0579	10.3291	28.6192	23.4862	5.85319	0.570284	27.4991	46.9743	17.8183	13.0076	11.6588	21.6845
27	810	41.0833	52.6367	23.7005	24.7613	35.9124	9.677	49.1938	32.3101	15.063	41.0656	41.6909	35.8062	45.9285	28.4402	20.7408	63.5017	11.7176	6.05309	37.8502	15.8452	31.6489	29.5083	47.1907	30.7996	51.0483	29.8288	0.732609	13.8888	9.48987	8.22642	16.9904	9.14745	27.4613	22.0183	4.98997	0.439783	26.5743	45.6536	16.7798	12.33	10.5381	20.6818
28	840	38.7632	50.951	21.6967	23.6752	34.0796	8.95512	46.2939	29.9434	13.9992	39.4392	40.337	34.5754	44.4674	26.8755	18.4754	61.9533	10.8729	5.40126	36.375	14.8721	30.1001	27.9575	46.204	29.6705	49.5761	28.9489	0.571806	12.9577	8.53538	7.5654	15.9777	8.05921	26.3513	20.6583	4.15092	0.327036	25.6981	44.3498	15.7995	11.6994	9.46309	19.7261
29	870	36.4376	49.2627	19.8478	22.6148	32.2495	8.28464	43.2712	27.6484	13.034	37.7161	39.0216	33.3957	43.0192	25.2543	16.115	60.3756	10.0582	4.79214	34.8419	13.9663	28.5603	26.4861	45.2257	28.5731	48.1234	28.0819	0.446904	12.1138	7.61303	6.94146	15.0157	7.06058	25.2874	19.3878	3.355	0.227132	24.8641	43.0498	14.8744	11.1044	8.4379	18.8135
30	900	34.1552	47.5759	18.1687	21.5659	30.4103	7.65593	40.1166	25.4364	12.1661	35.9334	37.7298	32.2612	41.5889	23.5771	13.7485	58.7376	9.26628	4.21895	33.255	13.1239	27.0346	25.0644	44.2555	27.5204	46.6674	27.2327	0.352448	11.3411	6.73291	6.35272	14.0931	6.14549	24.2755	18.1929	2.61572	0.144086	24.0578	41.7657	13.993	10.5368	7.47622	17.9408
31	930	31.9586	45.8761	16.6459	20.5295	28.571	7.06472	36.9561	23.3356	11.3788	34.0475	36.4541	31.1652	40.1695	21.8389	11.4371	57.0356	8.50163	3.66318	31.6222	12.3286	25.529	23.7079	43.2879	26.502	45.2192	26.4052	0.272282	10.6213	5.89619	5.80464	13.1894	5.31147	23.3073	17.0682	1.95244	0.0775601	23.2828	40.5039	13.1453	9.98365	6.57901	17.1059
32	960	29.901	44.1619	15.2555	19.5064	26.7653	6.50559	33.8386	21.3341	10.6643	32.1074	35.1861	30.1125	38.733	20.0462	9.21599	55.2681	7.77032	3.14248	29.9677	11.5671	24.0525	22.4098	42.3214	25.5251	43.7789	25.598	0.203777	9.95028	5.10902	5.29388	12.3049	4.55201	22.3829	16.0035	1.37186	0.0310769	22.5442	39.2457	12.3237	9.43964	5.74284	16.3066
33	990	28.0175	42.4279	13.9933	18.5008	25.0083	5.97568	30.7753	19.4341	10.0028	30.1817	33.9206	29.0916	37.2811	18.2171	7.11416	53.4062	7.06267	2.66319	28.3264	10.841	22.6121	21.1601	41.3519	24.5828	42.3635	24.8098	0.145945	9.31825	4.37893	4.81637	11.4343	3.85861	21.4955	15.0049	0.882282	0.0054376	21.8389	37.9942	11.5188	8.8992	4.96978	15.5415
34	1020	26.2964	40.6788	12.8387	17.4995	23.3014	5.46997	27.7679	17.638	9.39066	28.2377	32.6496	28.0981	35.8034	16.3742	5.16686	51.483	6.3729	2.22555	26.7144	10.1511	21.2079	19.9546	40.3558	23.6822	40.9863	24.039	0.0973271	8.72007	3.70511	4.37378	10.5896	3.2232	20.6502	14.0614	0.491727	0	21.161	36.7306	10.7326	8.36542	4.25517	14.8088
35	1050	24.7213	38.9252	11.7919	16.5009	21.6554	4.98604	24.8441	15.9389	8.81881	26.2715	31.3496	27.1231	34.3075	14.5562	3.43962	49.6018	5.70213	1.83208	25.1345	9.48787	19.8494	18.8131	39.3107	22.8178	39.6383	23.2825	0.0587133	8.15468	3.08767	3.95797	9.76921	2.65342	19.8361	13.165	0.205078	0	20.5058	35.4441	9.96467	7.82424	3.58866	14.1039
36	1080	23.2806	37.1563	10.8415	15.5173	20.0784	4.51514	22.0373	14.3155	8.27803	24.3737	29.9899	26.1651	32.7946	12.7744	2.03893	47.7434	5.03946	1.48627	23.5668	8.84354	18.5418	17.7326	38.2191	21.9879	38.3251	22.538	0.0291355	7.61949	2.52345	3.56471	8.97462	2.15116	19.0488	12.3135	0.0347841	0	19.8679	34.121	9.21334	7.27441	2.96715	13.4253
37	1110	21.9422	35.369	9.96998	14.5474	18.5916	4.05374	19.3604	12.7859	7.77014	22.6189	28.5496	25.2105	31.2759	11.0457	1.14794	45.923	4.40134	1.19818	21.9966	8.22087	17.2989	16.7051	37.0882	21.1888	37.0439	21.8023	0.00909576	7.11906	2.01648	3.1932	8.20111	1.72307	18.28	11.5112	0	0	19.2453	32.7678	8.4717	6.71935	2.39336	12.774
38	1140	20.676	33.5611	9.16181	13.5929	17.1968	3.59874	16.8479	11.3247	7.28294	20.9751	27.0363	24.2436	29.7599	9.41488	0.679245	44.1175	3.78312	0.961295	20.4122	7.61295	16.1119	15.7214	35.9326	20.4169	35.7768	21.0731	0.000388095	6.65177	1.57717	2.84069	7.4469	1.3535	17.5343	10.7479	0	0	18.6358	31.4103	7.74275	6.14497	1.86596	12.1437
39	1170	19.46	31.7038	8.4177	12.6546	15.8775	3.14687	14.5255	9.93722	6.81808	19.4295	25.4618	23.2618	28.2444	7.92929	0.385534	42.3121	3.18347	0.757751	18.8104	7.015	14.9666	14.7602	34.7497	19.6712	34.5357	20.3517	0	6.2183	1.20717	2.50735	6.71966	1.04307	16.8063	10.0244	0	0	18.0373	30.0174	7.02235	5.5737	1.38344	11.5314
40	1200	18.2775	29.7796	7.73799	11.7439	14.62	2.70355	12.4076	8.62885	6.37001	17.9673	23.8504	22.2655	26.7246	6.64407	0.20144	40.4976	2.59875	0.580321	17.1936	6.42965	13.8611	13.8079	33.5336	18.9534	33.3181	19.6391	0	5.81562	0.897812	2.19562	6.02285	0.785386	16.0932	9.33157	0	0	17.4496	28.6135	6.30979	5.00164	0.958603	10.9364
41	1230	17.1204	27.8122	7.11301	10.8515	13.4148	2.28025	10.4983	7.3914	5.93867	16.5541	22.1992	21.2446	25.2066	5.51956	0.0887204	38.683	2.03481	0.428651	15.5943	5.85655	12.7915	12.8496	32.2846	18.2597	32.1158	18.9348	0	5.44078	0.642547	1.90326	5.35537	0.57243	15.4101	8.67213	0	0	16.8716	27.1908	5.60851	4.44063	0.601372	10.3577
42	1260	15.982	25.8267	6.53007	9.98233	12.2536	1.88696	8.80693	6.23514	5.51985	15.1717	20.551	20.2049	23.6965	4.50247	0.0256867	36.8678	1.49525	0.299635	14.0537	5.30531	11.7599	11.8996	31.0141	17.5894	30.9116	18.2381	0	5.08567	0.430632	1.63226	4.70907	0.396867	14.736	8.02466	0	0	16.3031	25.7665	4.92285	3.89254	0.312531	9.79327
43	1290	14.8741	23.8587	5.99845	9.13327	11.1389	1.52114	7.32584	5.16035	5.11675	13.8234	18.9402	19.156	22.1926	3.58782	0.00274262	35.0435	0.993321	0.193516	12.5943	4.77827	10.7717	10.9584	29.733	16.9462	29.7108	17.5437	0	4.74544	0.259299	1.38328	4.08849	0.260042	14.0822	7.3808	0	0	15.743	24.3451	4.26391	3.34846	0.11452	9.24533
44	1320	13.7922	21.9128	5.50274	8.3113	10.0729	1.18807	6.05803	4.16311	4.72478	12.4713	17.3854	18.1083	20.7106	2.76764	0	33.2033	0.555851	0.110904	11.2504	4.27923	9.82844	10.0148	28.4431	16.332	28.4841	16.8529	0	4.41933	0.129192	1.1559	3.49127	0.15946	13.4493	6.75223	0	0	15.1863	22.9305	3.63406	2.81322	0.027703	8.71377
45	1350	12.7218	20.0001	5.04547	7.51283	9.0609	0.894872	4.94184	3.25887	4.33848	11.134	15.8925	17.0634	19.2419	2.02699	0	31.3294	0.224305	0.0553523	10.0288	3.80819	8.929	9.0836	27.1548	15.7489	27.2479	16.1592	0	4.10482	0.0361452	0.952509	2.93331	0.08705	12.8347	6.13272	0	0	14.6339	21.5254	3.04138	2.28542	0.00270302	8.19822
46	1380	11.6757	18.1529	4.616	6.7481	8.10382	0.646908	3.96613	2.43438	3.95343	9.8173	14.4668	16.0283	17.7833	1.37436	0	29.4413	0.0309625	0.0265145	8.93692	3.36802	8.07856	8.17777	25.8689	15.2017	25.9941	15.4611	0	3.79697	0.000704671	0.772306	2.42935	0.0358518	12.2427	5.5142	0	0	14.0848	20.1444	2.48661	1.7776	0	7.69945
47	1410	10.659	16.3641	4.20748	6.01619	7.20378	0.448405	3.11626	1.70356	3.57328	8.52678	13.1257	15.0046	16.3429	0.836932	0	27.5716	0	0.00951207	7.95779	2.96212	7.2815	7.31294	24.5868	14.6839	24.7381	14.7592	0	3.49475	0	0.615008	1.97991	0.00664416	11.6642	4.89507	0	0	13.534	18.8064	1.98016	1.29069	0	7.21739
48	1440	9.67417	14.6447	3.81119	5.32826	6.35779	0.294351	2.38318	1.07523	3.19403	7.28784	11.8819	14.0041	14.914	0.430795	0	25.7741	0	0.000924747	7.06523	2.59095	6.53564	6.50715	23.2983	14.1918	23.4813	14.0547	0	3.19967	0	0.484976	1.5886	0	11.1129	4.27569	0	0	12.9815	17.5489	1.54062	0.865879	0	6.7566
49	1470	8.73998	13.0007	3.42571	4.69494	5.56469	0.177171	1.76128	0.566907	2.81736	6.13268	10.697	13.0232	13.5093	0.167013	0	24.023	0	0	6.24247	2.25836	5.84009	5.77728	22.0063	13.7162	22.2348	13.3499	0	2.90901	0	0.376334	1.25269	0	10.5657	3.63454	0	0	12.428	16.3816	1.17387	0.540889	0	6.31736
50	1500	7.86373	11.47	3.05555	4.1148	4.81869	0.0888298	1.25744	0.194981	2.43978	5.10252	9.6117	12.073	12.1339	0.0298664	0	22.3535	0	0	5.48337	1.9689	5.20303	5.13147	20.7094	13.2568	21.0238	12.6506	0	2.62508	0	0.28169	0.991556	0	10.0337	3.01706	0	0	11.8712	15.3045	0.856191	0.30504	0	5.9029
51	1530	7.0457	10.0486	2.70501	3.57867	4.12055	0.0319003	0.876345	0.0387174	2.07684	4.18234	8.61723	11.1523	10.7948	0	0	20.7675	0	0	4.78257	1.70947	4.62643	4.54298	19.4074	12.8074	19.87	11.9639	0	2.34936	0	0.201438	0.788408	0	9.5218	2.43416	0	0	11.3077	14.2845	0.590332	0.135302	0	5.51023
52	1560	6.27883	8.74364	2.38098	3.08729	3.46561	0.00425885	0.58205	0.00609418	1.73436	3.37737	7.6672	10.2611	9.49948	0	0	19.2524	0	0	4.14096	1.47855	4.09801	3.99834	18.1151	12.3606	18.7691	11.2759	0	2.08352	0	0.134336	0.62594	0	9.01564	1.94647	0	0	10.735	13.3207	0.375489	0.0543141	0	5.14052
53	1590	5.5696	7.532	2.07658	2.64149	2.85723	0	0.363912	0	1.41508	2.68027	6.77911	9.40777	8.2506	0	0	17.7958	0	0	3.54974	1.26828	3.60937	3.491	16.8394	11.9188	17.7205	10.5942	0	1.82896	0	0.0801165	0.489999	0	8.51628	1.60193	0	0	10.1619	12.4141	0.215953	0.0198649	0	4.79465
54	1620	4.9192	6.41209	1.78931	2.22783	2.29427	0	0.202544	0	1.12543	2.08328	5.9529	8.59826	7.05648	0	0	16.4149	0	0	3.0129	1.0773	3.15833	3.01646	15.5981	11.4809	16.7092	9.91859	0	1.58635	0	0.0390977	0.367456	0	8.02563	1.33784	0	0	9.59725	11.5589	0.108598	0.00114202	0	4.46728
55	1650	4.32415	5.37603	1.52802	1.84278	1.77733	0	0.0923325	0	0.867798	1.57148	5.20282	7.82397	5.91268	0	0	15.0831	0	0	2.52349	0.904921	2.74155	2.56499	14.3958	11.0435	15.7283	9.24409	0	1.35463	0	0.0139814	0.256951	0	7.54331	1.11496	0	0	9.04067	10.7556	0.0449175	0	0	4.15508
56	1680	3.76376	4.42215	1.30965	1.49046	1.30803	0	0.0312094	0	0.644451	1.16627	4.49256	7.08555	4.83975	0	0	13.8151	0	0	2.0799	0.749129	2.3599	2.14818	13.2337	10.609	14.7732	8.56149	0	1.13644	0	0.00202179	0.163241	0	7.06774	0.922886	0	0	8.49668	10.0181	0.0112688	0	0	3.8572
57	1710	3.23767	3.55853	1.12992	1.16597	0.895102	0	0.00339099	0	0.452637	0.83673	3.8409	6.38721	3.84137	0	0	12.609	0	0	1.67885	0.6048	2.0121	1.76158	12.1056	10.1754	13.8368	7.88302	0	0.930257	0	0	0.0911468	0	6.60103	0.757404	0	0	7.96682	9.34106	0.000124447	0	0	3.57251
58	1740	2.74341	2.77008	0.972671	0.875347	0.547257	0	0	0	0.293101	0.553595	3.22226	5.73396	2.92679	0	0	11.4468	0	0	1.31802	0.471614	1.69375	1.41372	11.0143	9.74472	12.9081	7.21718	0	0.739194	0	0	0.0406203	0	6.14111	0.616666	0	0	7.44579	8.7091	0	0	0	3.29953
59	1770	2.29215	2.07406	0.824025	0.614931	0.285046	0	0	0	0.166047	0.320587	2.67967	5.12167	2.11752	0	0	10.3506	0	0	0.999711	0.350395	1.40982	1.10143	9.96448	9.31716	11.9774	6.56436	0	0.566179	0	0	0.00932166	0	5.69023	0.495367	0	0	6.93933	8.11009	0	0	0	3.03677
60	1800	1.87315	1.4687	0.682235	0.386889	0.12762	0	0	0	0.0737578	0.138261	2.18409	4.55634	1.44527	0	0	9.29105	0	0	0.722368	0.242241	1.1596	0.819749	8.95332	8.89335	11.0319	5.9303	0	0.413669	0	0	0.000129315	0	5.24964	0.394109	0	0	6.4446	7.54249	0	0	0	2.78366
61	1830	1.49131	0.955956	0.546216	0.202117	0.0437591	0	0	0	0.0172626	0.0368729	1.74053	4.03669	0.957782	0	0	8.28184	0	0	0.494775	0.152039	0.947857	0.56539	7.97647	8.47707	10.1	5.33011	0	0.283431	0	0	0	0	4.81775	0.308359	0	0	5.95601	7.00634	0	0	0	2.54105
62	1860	1.14468	0.550383	0.413425	0.0767576	0.00658059	0	0	0	0.000166224	0.00546405	1.36634	3.56332	0.595025	0	0	7.32307	0	0	0.312844	0.0818246	0.771994	0.347163	7.04169	8.06369	9.15893	4.76207	0	0.17281	0	0	0	0	4.39657	0.233515	0	0	5.47802	6.50343	0	0	0	2.30789
63	1890	0.847928	0.263607	0.293503	0.0121076	0	0	0	0	0	0	1.06169	3.13882	0.326393	0	0	6.41553	0	0	0.17607	0.03298	0.628431	0.17319	6.14578	7.65634	8.16214	4.22227	0	0.0849523	0	0	0	0	3.99042	0.169207	0	0	5.01138	6.03282	0	0	0	2.08242
64	1920	0.592114	0.0927372	0.185447	0	0	0	0	0	0	0	0.815133	2.75924	0.145028	0	0	5.56105	0	0	0.0817048	0.00377536	0.511811	0.0525011	5.30317	7.25733	7.18042	3.71749	0	0.0199985	0	0	0	0	3.60133	0.116315	0	0	4.55375	5.59226	0	0	0	1.86973
65	1950	0.380789	0.00958059	0.0966896	0	0	0	0	0	0	0	0.665918	2.42344	0.0402619	0	0	4.77862	0	0	0.0283054	0	0.42118	0.00161244	4.49958	6.86515	6.17959	3.24346	0	0	0	0	0	0	3.22957	0.0721785	0	0	4.11167	5.17387	0	0	0	1.66883
66	1980	0.215634	0	0.031728	0	0	0	0	0	0	0	0.535888	2.12784	0.00152289	0	0	4.06175	0	0	0.00383593	0	0.34891	0	3.74345	6.47197	5.14014	2.79728	0	0	0	0	0	0	2.87763	0.0378246	0	0	3.68303	4.77442	0	0	0	1.47629
67	2010	0.0983026	0	0.00184954	0	0	0	0	0	0	0	0.423962	1.86489	0	0	0	3.41705	0	0	0	0	0.290303	0	3.03402	6.07846	4.06395	2.37812	0	0	0	0	0	0	2.55007	0.014536	0	0	3.27063	4.39196	0	0	0	1.28909
68	2040	0.0269999	0	0	0	0	0	0	0	0	0	0.324954	1.62774	0	0	0	2.84179	0	0	0	0	0.241074	0	2.38236	5.6868	2.94929	1.98747	0	0	0	0	0	0	2.24411	0.00177834	0	0	2.86961	4.02699	0	0	0	1.10742
69	2070	0.00208408	0	0	0	0	0	0	0	0	0	0.254422	1.40992	0	0	0	2.33177	0	0	0	0	0.19991	0	1.79553	5.29181	1.91199	1.62583	0	0	0	0	0	0	1.9565	0	0	0	2.48161	3.66846	0	0	0	0.936587
70	2100	0	0	0	0	0	0	0	0	0	0	0.184698	1.20811	0	0	0	1.88728	0	0	0	0	0.164004	0	1.27366	4.89302	1.0498	1.29705	0	0	0	0	0	0	1.68669	0	0	0	2.10964	3.32249	0	0	0	0.781618
71	2130	0	0	0	0	0	0	0	0	0	0	0.138473	1.02209	0	0	0	1.50155	0	0	0	0	0.133106	0	0.84499	4.4902	0.414248	1.00729	0	0	0	0	0	0	1.43666	0	0	0	1.75497	2.98959	0	0	0	0.646897
72	2160	0	0	0	0	0	0	0	0	0	0	0.0943553	0.851161	0	0	0	1.16226	0	0	0	0	0.105389	0	0.499727	4.08266	0.0925851	0.760009	0	0	0	0	0	0	1.20384	0	0	0	1.42075	2.66623	0	0	0	0.53629
73	2190	0	0	0	0	0	0	0	0	0	0	0.0595933	0.69351	0	0	0	0.870284	0	0	0	0	0.0811694	0	0.230074	3.67312	0.00119159	0.563289	0	0	0	0	0	0	0.98948	0	0	0	1.11102	2.34978	0	0	0	0.445898
74	2220	0	0	0	0	0	0	0	0	0	0	0.0328411	0.551669	0	0	0	0.622852	0	0	0	0	0.0603681	0	0.0465997	3.25952	0	0.409067	0	0	0	0	0	0	0.798387	0	0	0	0.827629	2.05125	0	0	0	0.369623
75	2250	0	0	0	0	0	0	0	0	0	0	0.0143834	0.427834	0	0	0	0.424557	0	0	0	0	0.0433387	0	0.000173899	2.84218	0	0.293853	0	0	0	0	0	0	0.634743	0	0	0	0.573313	1.76002	0	0	0	0.305214
76	2280	0	0	0	0	0	0	0	0	0	0	0.00266598	0.321766	0	0	0	0.275032	0	0	0	0	0.0299732	0	0	2.42893	0	0.216485	0	0	0	0	0	0	0.490116	0	0	0	0.355552	1.48299	0	0	0	0.248704
77	2310	0	0	0	0	0	0	0	0	0	0	0	0.230733	0	0	0	0.164225	0	0	0	0	0.0197479	0	0	2.02823	0	0.15798	0	0	0	0	0	0	0.365368	0	0	0	0.19711	1.22454	0	0	0	0.198661
78	2340	0	0	0	0	0	0	0	0	0	0	0	0.151415	0	0	0	0.0853556	0	0	0	0	0.0118385	0	0	1.6491	0	0.109718	0	0	0	0	0	0	0.266165	0	0	0	0.086319	0.979585	0	0	0	0.154544
79	2370	0	0	0	0	0	0	0	0	0	0	0	0.0899402	0	0	0	0.0329216	0	0	0	0	0.00614309	0	0	1.30124	0	0.0714615	0	0	0	0	0	0	0.191862	0	0	0	0.028147	0.761696	0	0	0	0.11772
80	2400	0	0	0	0	0	0	0	0	0	0	0	0.0442061	0	0	0	0.00801244	0	0	0	0	0.00261093	0	0	0.982146	0	0.0423897	0	0	0	0	0	0	0.136665	0	0	0	0.00672647	0.563836	0	0	0	0.0865882
81	2430	0	0	0	0	0	0	0	0	0	0	0	0.015318	0	0	0	0.96413	0	0	0	0	0.0489724	0	0	0.697089	0	0.0215067	0	0	0	0	0	0	0.0955167	0	0	0	0.10612	0.391401	0	0	0	0.0655817
82	2460	0	0	0	0	0	0	0	0	0	0	0	0.00382341	0	0	0	0	0	0	0	0	0.000191171	0	0	0.463656	0	0.00831218	0	0	0	0	0	0	0.062166	0	0	0	0	0.249822	0	0	0	0.0391978
83	2490	0	0	0	0	0	0	0	0	0	0	0	0.000256429	0	0	0	0	0	0	0	0	1.28215e-05	0	0	0.291092	0	0.001809	0	0	0	0	0	0	0.0363646	0	0	0	0	0.140366	0	0	0	0.0234816
84	2520	0	0	0	0	0	0	0	0	0	0	0	0	0	0	0	0	0	0	0	0	0	0	0	0.196057	0	0.0001958	0	0	0	0	0	0	0.0170671	0	0	0	0	0.0596301	0	0	0	0.0136475
85	2550	0	0	0	0	0	0	0	0	0	0	0	0	0	0	0	0	0	0	0	0	0	0	0	0.128362	0	0	0	0	0	0	0	0	0.00532037	0	0	0	0	0.0148997	0	0	0	0.0074291
86	2580	0	0	0	0	0	0	0	0	0	0	0	0	0	0	0	0	0	0	0	0	0	0	0	0.0786396	0	0	0	0	0	0	0	0	0.000592344	0	0	0	0	0.00148817	0	0	0	0.00403601
87	2610	0	0	0	0	0	0	0	0	0	0	0	0	0	0	0	0	0	0	0	0	0	0	0	0.0434695	0	0	0	0	0	0	0	0	0	0	0	0	0	0	0	0	0	0.00217348
88	2640	0	0	0	0	0	0	0	0	0	0	0	0	0	0	0	0	0	0	0	0	0	0	0	0.0194906	0	0	0	0	0	0	0	0	0	0	0	0	0	0	0	0	0	0.00097453
89	2670	0	0	0	0	0	0	0	0	0	0	0	0	0	0	0	0	0	0	0	0	0	0	0	0.00601701	0	0	0	0	0	0	0	0	0	0	0	0	0	0	0	0	0	0.00030085
90	2700	0	0	0	0	0	0	0	0	0	0	0	0	0	0	0	0	0	0	0	0	0	0	0	0.000304891	0	0	0	0	0	0	0	0	0	0	0	0	0	0	0	0	0	1.52445e-05
91	2730	0	0	0	0	0	0	0	0	0	0	0	0	0	0	0	0	0	0	0	0	0	0	0	0	0	0	0	0	0	0	0	0	0	0	0	0	0	0	0	0	0	0
92	2760	0	0	0	0	0	0	0	0	0	0	0	0	0	0	0	0	0	0	0	0	0	0	0	0	0	0	0	0	0	0	0	0	0	0	0	0	0	0	0	0	0	0
93	2790	0	0	0	0	0	0	0	0	0	0	0	0	0	0	0	0	0	0	0	0	0	0	0	0	0	0	0	0	0	0	0	0	0	0	0	0	0	0	0	0	0	0
94	2820	0	0	0	0	0	0	0	0	0	0	0	0	0	0	0	0	0	0	0	0	0	0	0	0	0	0	0	0	0	0	0	0	0	0	0	0	0	0	0	0	0	0
95	2850	0	0	0	0	0	0	0	0	0	0	0	0	0	0	0	0	0	0	0	0	0	0	0	0	0	0	0	0	0	0	0	0	0	0	0	0	0	0	0	0	0	0
96	2880	0	0	0	0	0	0	0	0	0	0	0	0	0	0	0	0	0	0	0	0	0	0	0	0	0	0	0	0	0	0	0	0	0	0	0	0	0	0	0	0	0	0
97	2910	0	0	0	0	0	0	0	0	0	0	0	0	0	0	0	0	0	0	0	0	0	0	0	0	0	0	0	0	0	0	0	0	0	0	0	0	0	0	0	0	0	0
98	2940	0	0	0	0	0	0	0	0	0	0	0	0	0	0	0	0	0	0	0	0	0	0	0	0	0	0	0	0	0	0	0	0	0	0	0	0	0	0	0	0	0	0
99	2970	0	0	0	0	0	0	0	0	0	0	0	0	0	0	0	0	0	0	0	0	0	0	0	0	0	0	0	0	0	0	0	0	0	0	0	0	0	0	0	0	0	0
100	3000	0	0	0	0	0	0	0	0	0	0	0	0	0	0	0	0	0	0	0	0	0	0	0	0	0	0	0	0	0	0	0	0	0	0	0	0	0	0	0	0	0	0
101	3030	0	0	0	0	0	0	0	0	0	0	0	0	0	0	0	0	0	0	0	0	0	0	0	0	0	0	0	0	0	0	0	0	0	0	0	0	0	0	0	0	0	0
102	3060	0	0	0	0	0	0	0	0	0	0	0	0	0	0	0	0	0	0	0	0	0	0	0	0	0	0	0	0	0	0	0	0	0	0	0	0	0	0	0	0	0	0
103	3090	0	0	0	0	0	0	0	0	0	0	0	0	0	0	0	0	0	0	0	0	0	0	0	0	0	0	0	0	0	0	0	0	0	0	0	0	0	0	0	0	0	0
104	3120	0	0	0	0	0	0	0	0	0	0	0	0	0	0	0	0	0	0	0	0	0	0	0	0	0	0	0	0	0	0	0	0	0	0	0	0	0	0	0	0	0	0
105	3150	0	0	0	0	0	0	0	0	0	0	0	0	0	0	0	0	0	0	0	0	0	0	0	0	0	0	0	0	0	0	0	0	0	0	0	0	0	0	0	0	0	0
106	3180	0	0	0	0	0	0	0	0	0	0	0	0	0	0	0	0	0	0	0	0	0	0	0	0	0	0	0	0	0	0	0	0	0	0	0	0	0	0	0	0	0	0
107	3210	0	0	0	0	0	0	0	0	0	0	0	0	0	0	0	0	0	0	0	0	0	0	0	0	0	0	0	0	0	0	0	0	0	0	0	0	0	0	0	0	0	0
108	3240	0	0	0	0	0	0	0	0	0	0	0	0	0	0	0	0	0	0	0	0	0	0	0	0	0	0	0	0	0	0	0	0	0	0	0	0	0	0	0	0	0	0
109	3270	0	0	0	0	0	0	0	0	0	0	0	0	0	0	0	0	0	0	0	0	0	0	0	0	0	0	0	0	0	0	0	0	0	0	0	0	0	0	0	0	0	0
110	3300	0	0	0	0	0	0	0	0	0	0	0	0	0	0	0	0	0	0	0	0	0	0	0	0	0	0	0	0	0	0	0	0	0	0	0	0	0	0	0	0	0	0
111	3330	0	0	0	0	0	0	0	0	0	0	0	0	0	0	0	0	0	0	0	0	0	0	0	0	0	0	0	0	0	0	0	0	0	0	0	0	0	0	0	0	0	0
112	3360	0	0	0	0	0	0	0	0	0	0	0	0	0	0	0	0	0	0	0	0	0	0	0	0	0	0		0	0	0	0	0	0	0	0	0	0	0	0	0	0	0
113	3390	0	0	0	0	0	0	0	0	0	0	0	0	0	0	0	0	0	0	0	0	0	0	0	0	0	0	0	0	0	0	0	0	0	0	0	0	0	0	0	0	0	0
114	3420	0	0	0	0	0	0	0	0	0	0	0	0	0	0	0	0	0	0	0	0	0	0	0	0	0	0	0	0	0	0	0	0	0	0	0	0	0	0	0	0	0	0
115	3450	0	0	0	0	0	0	0	0	0	0	0	0	0	0	0	0	0	0	0	0	0	0	0	0	0	0	0	0	0	0	0	0	0	0	0	0	0	0	0	0	0	0
116	3480	0	0	0	0	0	0	0	0	0	0	0	0	0	0	0	0	0	0	0	0	0	0	0	0	0	0	0	0	0	0	0	0	0	0	0	0	0	0	0	0	0	0
117	3510	0	0	0	0	0	0	0	0	0	0	0	0	0	0	0	0	0	0	0	0	0	0	0	0	0	0	0	0	0	0	0	0	0	0	0	0	0	0	0	0	0	0

## Sheet: Lens, Rt
		sVMAT																					htVMAT
Relative dose [%]	Dose [cGy] Ratio of Total	Structure Volume [%]																					Structure Volume [%]
		H1	H2	H3	H4	H5	H6	H7	H8	H9	H10	H11	H12	H13	H14	H15	H16	H17	H18	H19	H20	mean	H1	H2	H3	H4	H5	H6	H7	H8	H9	H10	H11	H12	H13	H14	H15	H16	H17	H18	H19	H20	mean
0	0	100	100	100	100	100	100	100	100	100	100	100	100	100	100	100	100	100	100	100	100	100	100	100	100	100	100	100	100	100	100	100	100	100	100	100	100	100	100	100	100	100	100
1	30	100	100	100	100	100	100	100	100	100	100	100	100	100	100	100	100	100	100	100	100	100	100	100	100	100	100	100	100	100	100	100	100	100	100	100	100	100	100	100	100	100	100
2	60	100	100	100	100	100	100	100	100	100	100	100	100	100	100	100	100	100	100	100	100	100	100	100	100	100	100	100	100	100	100	100	100	100	100	100	100	100	100	100	100	100	100
3	90	100	100	100	100	100	100	100	100	100	100	100	100	100	100	100	100	100	100	100	100	100	100	100	100	100	100	100	100	100	100	100	100	100	100	100	100	100	100	100	100	100	100
4	120	100	100	100	100	100	100	100	100	100	100	100	100	100	100	100	100	100	100	100	100	100	100	100	100	100	100	100	100	100	100	100	100	100	100	100	100	100	100	100	100	100	100
5	150	100	100	100	100	100	100	100	100	100	100	100	100	100	100	100	100	100	100	100	100	100	100	100	100	100	100	100	100	100	100	100	100	100	100	100	100	100	100	100	100	100	100
6	180	100	100	100	100	100	100	100	100	100	100	100	100	100	100	100	100	100	100	100	100	100	100	100	100	100	100	100	100	100	100	100	100	100	100	100	100	100	100	100	100	100	100
7	210	100	100	100	100	100	100	100	100	100	100	100	100	100	100	100	100	100	100	100	100	100	100	100	100	100	100	100	100	100	100	100	100	100	100	100	100	100	100	100	100	100	100
8	240	100	100	100	100	100	100	100	100	100	100	100	100	100	100	100	100	100	100	100	100	100	100	100	100	100	100	100	100	100	100	100	100	100	100	81.0546	100	100	100	100	100	84.7585	98.2907
9	270	100	100	100	100	100	100	100	100	100	100	100	100	100	100	100	100	100	100	100	100	100	100	100	100	100	100	100	100	97.6114	100	100	100	100	100	2.74296	59.365	100	100	100	100	30.3721	89.5046
10	300	100	100	100	100	100	100	100	100	100	100	100	100	100	100	100	100	100	100	100	100	100	99.2724	100	100	80.7038	81.7369	57.2495	100	41.936	100	100	100	100	100	0	16.3143	100	58.9006	100	40.6758	4.83637	74.0813
11	330	100	100	100	100	100	100	100	100	100	100	100	100	100	100	100	100	100	100	100	100	100	0	99.2988	100	35.6743	38.7448	21.3585	100	8.46684	100	100	50.2976	100	43.8645	0	0	6.46775	2.29429	62.9952	11.2534	0	44.0358
12	360	100	100	100	100	100	100	100	100	100	100	100	100	100	100	100	100	100	100	100	100	100	0	47.2464	0	4.0055	8.03133	1.15218	75.7058	0	68.7926	100	17.8929	74.2421	15.7941	0	0	0	0	27.3808	0.0280686	0	22.0136
13	390	100	100	100	100	100	100	100	100	100	100	100	100	100	100	100	100	100	100	100	100	100	0	13.1526	0	0	0	0	7.22476	0	15.1375	100	0.447383	49.518	0.756301	0	0	0	0	2.35446	0	0	9.42955
14	420	100	100	100	100	100	100	100	100	100	100	100	100	100	100	100	100	100	100	100	100	100	0	0.0456936	0	0	0	0	0.017893	0	0.348197	86.8934	0	36.4452	0	0	0	0	0	0	0	0	6.18752
15	450	100	100	100	100	100	100	100	100	100	100	100	100	100	100	100	100	100	100	100	100	100	0	0	0	0	0	0	0	0	0	24.5494	0	22.0951	0	0	0	0	0	0	0	0	2.33222
16	480	100	100	100	100	100	100	100	100	100	100	100	100	100	100	100	100	100	100	100	100	100	0	0	0	0	0	0	0	0	0	0.37336	0	7.25359	0	0	0	0	0	0	0	0	0.381348
17	510	100	100	100	100	100	100	100	100	100	100	100	100	100	100	100	100	100	100	100	100	100	0	0	0	0	0	0	0	0	0	0	0	1.0142	0	0	0	0	0	0	0	0	0.05071
18	540	100	100	100	86.3183	100	100	100	100	100	100	95.4981	100	100	100	100	100	89.1406	100	100	100	98.5478	0	0	0	0	0	0	0	0	0	0	0	0.0346664	0	0	0	0	0	0	0	0	0.00173332
19	570	100	100	100	31.0841	100	100	100	100	100	100	53.2946	100	100	100	100	100	56.4866	85.8155	100	100	91.334	0	0	0	0	0	0	0	0	0	0	0	0	0	0	0	0	0	0	0	0	0
20	600	100	100	100	2.43227	99.8611	77.7232	100	100	94.9511	100	27.4838	100	100	70.1581	100	100	38.3277	45.1561	100	100	82.8047	0	0	0	0	0	0	0	0	0	0	0	0	0	0	0	0	0	0	0	0	0
21	630	100	100	100	0.246197	73.7872	28.686	100	100	55.8708	100	9.97327	99.9224	100	37.8846	99.6182	100	23.8096	21.2173	100	93.8622	72.2439	0	0	0	0	0	0	0	0	0	0	0	0	0	0	0	0	0	0	0	0	0
22	660	100	100	9.78247	0	30.5205	4.48968	100	99.8936	29.4028	100	2.40345	57.0007	100	15.5853	65.8105	100	11.5138	7.83584	100	62.084	54.8161	0	0	0	0	0	0	0	0	0	0	0	0	0	0	0	0	0	0	0	0	0
23	690	99.4357	100	0	0	11.6936	0	100	81.9322	12.5396	100	0.267373	3.30791	100	4.75594	30.5946	100	3.37931	2.11316	100	33.6543	44.1837	0	0	0	0	0	0	0	0	0	0	0	0	0	0	0	0	0	0	0	0	0
24	720	86.3728	100	0	0	2.0438	0	100	36.4155	4.23371	100	0	0	100	1.08668	5.40698	100	0.0288013	0.154238	100	10.4817	37.3112	0	0	0	0	0	0	0	0	0	0	0	0	0	0	0	0	0	0	0	0	0
25	750	56.1811	100	0	0	0.0829787	0	100	6.23694	0.869776	100	0	0	100	0.00205997	0	100	0	0	100	0.94058	33.2157	0	0	0	0	0	0	0	0	0	0	0	0	0	0	0	0	0	0	0	0	0
26	780	31.3601	100	0	0	0	0	100	0.00390817	0.0113989	100	0	0	90.8347	0	0	100	0	0	100	0	31.1105	0	0	0	0	0	0	0	0	0	0	0	0	0	0	0	0	0	0	0	0	0
27	810	20.0247	100	0	0	0	0	100	0	0	100	0	0	50.0153	0	0	100	0	0	99.5774	0	28.4809	0	0	0	0	0	0	0	0	0	0	0	0	0	0	0	0	0	0	0	0	0
28	840	10.2398	100	0	0	0	0	100	0	0	100	0	0	14.575	0	0	100	0	0	83.1976	0	25.4006	0	0	0	0	0	0	0	0	0	0	0	0	0	0	0	0	0	0	0	0	0
29	870	2.66373	87.0069	0	0	0	0	86.2026	0	0	100	0	0	2.33087	0	0	100	0	0	45.7075	0	21.1956	0	0	0	0	0	0	0	0	0	0	0	0	0	0	0	0	0	0	0	0	0
30	900	0.0461943	43.7897	0	0	0	0	25.4276	0	0	100	0	0	0.17573	0	0	55.5431	0	0	8.55059	0	11.6766	0	0	0	0	0	0	0	0	0	0	0	0	0	0	0	0	0	0	0	0	0
31	930	0	14.219	0	0	0	0	0.00433657	0	0	97.2971	0	0	0	0	0	27.8214	0	0	0.0727868	0	6.97073	0	0	0	0	0	0	0	0	0	0	0	0	0	0	0	0	0	0	0	0	0
32	960	0	1.99595	0	0	0	0	0	0	0	82.3105	0	0	0	0	0	15.0188	0	0	0	0	4.96626	0	0	0	0	0	0	0	0	0	0	0	0	0	0	0	0	0	0	0	0	0
33	990	0	0	0	0	0	0	0	0	0	60.452	0	0	0	0	0	3.66654	0	0	0	0	3.20593	0	0	0	0	0	0	0	0	0	0	0	0	0	0	0	0	0	0	0	0	0
34	1020	0	0	0	0	0	0	0	0	0	36.4	0	0	0	0	0	0.0425056	0	0	0	0	1.82213	0	0	0	0	0	0	0	0	0	0	0	0	0	0	0	0	0	0	0	0	0
35	1050	0	0	0	0	0	0	0	0	0	15.8939	0	0	0	0	0	0	0	0	0	0	0.794695	0	0	0	0	0	0	0	0	0	0	0	0	0	0	0	0	0	0	0	0	0
36	1080	0	0	0	0	0	0	0	0	0	3.86758	0	0	0	0	0	0	0	0	0	0	0.193379	0	0	0	0	0	0	0	0	0	0	0	0	0	0	0	0	0	0	0	0	0
37	1110	0	0	0	0	0	0	0	0	0	0.245211	0	0	0	0	0	0	0	0	0	0	0.0122606	0	0	0	0	0	0	0	0	0	0	0	0	0	0	0	0	0	0	0	0	0
38	1140	0	0	0	0	0	0	0	0	0	0	0	0	0	0	0	0	0	0	0	0	0	0	0	0	0	0	0	0	0	0	0	0	0	0	0	0	0	0	0	0	0	0
39	1170	0	0	0	0	0	0	0	0	0	0	0	0	0	0	0	0	0	0	0	0	0	0	0	0	0	0	0	0	0	0	0	0	0	0	0	0	0	0	0	0	0	0
40	1200	0	0	0	0	0	0	0	0	0	0	0	0	0	0	0	0	0	0	0	0	0	0	0	0	0	0	0	0	0	0	0	0	0	0	0	0	0	0	0	0	0	0
41	1230	0	0	0	0	0	0	0	0	0	0	0	0	0	0	0	0	0	0	0	0	0	0	0	0	0	0	0	0	0	0	0	0	0	0	0	0	0	0	0	0	0	0
42	1260	0	0	0	0	0	0	0	0	0	0	0	0	0	0	0	0	0	0	0	0	0	0	0	0	0	0	0	0	0	0	0	0	0	0	0	0	0	0	0	0	0	0
43	1290	0	0	0	0	0	0	0	0	0	0	0	0	0	0	0	0	0	0	0	0	0	0	0	0	0	0	0	0	0	0	0	0	0	0	0	0	0	0	0	0	0	0
44	1320	0	0	0	0	0	0	0	0	0	0	0	0	0	0	0	0	0	0	0	0	0	0	0	0	0	0	0	0	0	0	0	0	0	0	0	0	0	0	0	0	0	0
45	1350	0	0	0	0	0	0	0	0	0	0	0	0	0	0	0	0	0	0	0	0	0	0	0	0	0	0	0	0	0	0	0	0	0	0	0	0	0	0	0	0	0	0
46	1380	0	0	0	0	0	0	0	0	0	0	0	0	0	0	0	0	0	0	0	0	0	0	0	0	0	0	0	0	0	0	0	0	0	0	0	0	0	0	0	0	0	0
47	1410	0	0	0	0	0	0	0	0	0	0	0	0	0	0	0	0	0	0	0	0	0	0	0	0	0	0	0	0	0	0	0	0	0	0	0	0	0	0	0	0	0	0
48	1440	0	0	0	0	0	0	0	0	0	0	0	0	0	0	0	0	0	0	0	0	0	0	0	0	0	0	0	0	0	0	0	0	0	0	0	0	0	0	0	0	0	0
49	1470	0	0	0	0	0	0	0	0	0	0	0	0	0	0	0	0	0	0	0	0	0	0	0	0	0	0	0	0	0	0	0	0	0	0	0	0	0	0	0	0	0	0
50	1500	0	0	0	0	0	0	0	0	0	0	0	0	0	0	0	0	0	0	0	0	0	0	0	0	0	0	0	0	0	0	0	0	0	0	0	0	0	0	0	0	0	0
51	1530	0	0	0	0	0	0	0	0	0	0	0	0	0	0	0	0	0	0	0	0	0	0	0	0	0	0	0	0	0	0	0	0	0	0	0	0	0	0	0	0	0	0
52	1560	0	0	0	0	0	0	0	0	0	0	0	0	0	0	0	0	0	0	0	0	0	0	0	0	0	0	0	0	0	0	0	0	0	0	0	0	0	0	0	0	0	0
53	1590	0	0	0	0	0	0	0	0	0	0	0	0	0	0	0	0	0	0	0	0	0	0	0	0	0	0	0	0	0	0	0	0	0	0	0	0	0	0	0	0	0	0
54	1620	0	0	0	0	0	0	0	0	0	0	0	0	0	0	0	0	0	0	0	0	0	0	0	0	0	0	0	0	0	0	0	0	0	0	0	0	0	0	0	0	0	0
55	1650	0	0	0	0	0	0	0	0	0	0	0	0	0	0	0	0	0	0	0	0	0	0	0	0	0	0	0	0	0	0	0	0	0	0	0	0	0	0	0	0	0	0
56	1680	0	0	0	0	0	0	0	0	0	0	0	0	0	0	0	0	0	0	0	0	0	0	0	0	0	0	0	0	0	0	0	0	0	0	0	0	0	0	0	0	0	0
57	1710	0	0	0	0	0	0	0	0	0	0	0	0	0	0	0	0	0	0	0	0	0	0	0	0	0	0	0	0	0	0	0	0	0	0	0	0	0	0	0	0	0	0
58	1740	0	0	0	0	0	0	0	0	0	0	0	0	0	0	0	0	0	0	0	0	0	0	0	0	0	0	0	0	0	0	0	0	0	0	0	0	0	0	0	0	0	0
59	1770	0	0	0	0	0	0	0	0	0	0	0	0	0	0	0	0	0	0	0	0	0	0	0	0	0	0	0	0	0	0	0	0	0	0	0	0	0	0	0	0	0	0
60	1800	0	0	0	0	0	0	0	0	0	0	0	0	0	0	0	0	0	0	0	0	0	0	0	0	0	0	0	0	0	0	0	0	0	0	0	0	0	0	0	0	0	0
61	1830	0	0	0	0	0	0	0	0	0	0	0	0	0	0	0	0	0	0	0	0	0	0	0	0	0	0	0	0	0	0	0	0	0	0	0	0	0	0	0	0	0	0
62	1860	0	0	0	0	0	0	0	0	0	0	0	0	0	0	0	0	0	0	0	0	0	0	0	0	0	0	0	0	0	0	0	0	0	0	0	0	0	0	0	0	0	0
63	1890	0	0	0	0	0	0	0	0	0	0	0	0	0	0	0	0	0	0	0	0	0	0	0	0	0	0	0	0	0	0	0	0	0	0	0	0	0	0	0	0	0	0
64	1920	0	0	0	0	0	0	0	0	0	0	0	0	0	0	0	0	0	0	0	0	0	0	0	0	0	0	0	0	0	0	0	0	0	0	0	0	0	0	0	0	0	0
65	1950	0	0	0	0	0	0	0	0	0	0	0	0	0	0	0	0	0	0	0	0	0	0	0	0	0	0	0	0	0	0	0	0	0	0	0	0	0	0	0	0	0	0
66	1980	0	0	0	0	0	0	0	0	0	0	0	0	0	0	0	0	0	0	0	0	0	0	0	0	0	0	0	0	0	0	0	0	0	0	0	0	0	0	0	0	0	0
67	2010	0	0	0	0	0	0	0	0	0	0	0	0	0	0	0	0	0	0	0	0	0	0	0	0	0	0	0	0	0	0	0	0	0	0	0	0	0	0	0	0	0	0
68	2040	0	0	0	0	0	0	0	0	0	0	0	0	0	0	0	0	0	0	0	0	0	0	0	0	0	0	0	0	0	0	0	0	0	0	0	0	0	0	0	0	0	0
69	2070	0	0	0	0	0	0	0	0	0	0	0	0	0	0	0	0	0	0	0	0	0	0	0	0	0	0	0	0	0	0	0	0	0	0	0	0	0	0	0	0	0	0
70	2100	0	0	0	0	0	0	0	0	0	0	0	0	0	0	0	0	0	0	0	0	0	0	0	0	0	0	0	0	0	0	0	0	0	0	0	0	0	0	0	0	0	0
71	2130	0	0	0	0	0	0	0	0	0	0	0	0	0	0	0	0	0	0	0	0	0	0	0	0	0	0	0	0	0	0	0	0	0	0	0	0	0	0	0	0	0	0
72	2160	0	0	0	0	0	0	0	0	0	0	0	0	0	0	0	0	0	0	0	0	0	0	0	0	0	0	0	0	0	0	0	0	0	0	0	0	0	0	0	0	0	0
73	2190	0	0	0	0	0	0	0	0	0	0	0	0	0	0	0	0	0	0	0	0	0	0	0	0	0	0	0	0	0	0	0	0	0	0	0	0	0	0	0	0	0	0
74	2220	0	0	0	0	0	0	0	0	0	0	0	0	0	0	0	0	0	0	0	0	0	0	0	0	0	0	0	0	0	0	0	0	0	0	0	0	0	0	0	0	0	0
75	2250	0	0	0	0	0	0	0	0	0	0	0	0	0	0	0	0	0	0	0	0	0	0	0	0	0	0	0	0	0	0	0	0	0	0	0	0	0	0	0	0	0	0
76	2280	0	0	0	0	0	0	0	0	0	0	0	0	0	0	0	0	0	0	0	0	0	0	0	0	0	0	0	0	0	0	0	0	0	0	0	0	0	0	0	0	0	0
77	2310	0	0	0	0	0	0	0	0	0	0	0	0	0	0	0	0	0	0	0	0	0	0	0	0	0	0	0	0	0	0	0	0	0	0	0	0	0	0	0	0	0	0
78	2340	0	0	0	0	0	0	0	0	0	0	0	0	0	0	0	0	0	0	0	0	0	0	0	0	0	0	0	0	0	0	0	0	0	0	0	0	0	0	0	0	0	0
79	2370	0	0	0	0	0	0	0	0	0	0	0	0	0	0	0	0	0	0	0	0	0	0	0	0	0	0	0	0	0	0	0	0	0	0	0	0	0	0	0	0	0	0
80	2400	0	0	0	0	0	0	0	0	0	0	0	0	0	0	0	0	0	0	0	0	0	0	0	0	0	0	0	0	0	0	0	0	0	0	0	0	0	0	0	0	0	0
81	2430	0	0	0	0	0	0	0	0	0	0	0	0	0	0	0	0	0	0	0	0	0	0	0	0	0	0	0	0	0	0	0	0	0	0	0	0	0	0	0	0	0	0
82	2460	0	0	0	0	0	0	0	0	0	0	0	0	0	0	0	0	0	0	0	0	0	0	0	0	0	0	0	0	0	0	0	0	0	0	0	0	0	0	0	0	0	0
83	2490	0	0	0	0	0	0	0	0	0	0	0	0	0	0	0	0	0	0	0	0	0	0	0	0	0	0	0	0	0	0	0	0	0	0	0	0	0	0	0	0	0	0
84	2520	0	0	0	0	0	0	0	0	0	0	0	0	0	0	0	0	0	0	0	0	0	0	0	0	0	0	0	0	0	0	0	0	0	0	0	0	0	0	0	0	0	0
85	2550	0	0	0	0	0	0	0	0	0	0	0	0	0	0	0	0	0	0	0	0	0	0	0	0	0	0	0	0	0	0	0	0	0	0	0	0	0	0	0	0	0	0
86	2580	0	0	0	0	0	0	0	0	0	0	0	0	0	0	0	0	0	0	0	0	0	0	0	0	0	0	0	0	0	0	0	0	0	0	0	0	0	0	0	0	0	0
87	2610	0	0	0	0	0	0	0	0	0	0	0	0	0	0	0	0	0	0	0	0	0	0	0	0	0	0	0	0	0	0	0	0	0	0	0	0	0	0	0	0	0	0
88	2640	0	0	0	0	0	0	0	0	0	0	0	0	0	0	0	0	0	0	0	0	0	0	0	0	0	0	0	0	0	0	0	0	0	0	0	0	0	0	0	0	0	0
89	2670	0	0	0	0	0	0	0	0	0	0	0	0	0	0	0	0	0	0	0	0	0	0	0	0	0	0	0	0	0	0	0	0	0	0	0	0	0	0	0	0	0	0
90	2700	0	0	0	0	0	0	0	0	0	0	0	0	0	0	0	0	0	0	0	0	0	0	0	0	0	0	0	0	0	0	0	0	0	0	0	0	0	0	0	0	0	0
91	2730	0	0	0	0	0	0	0	0	0	0	0	0	0	0	0	0	0	0	0	0	0	0	0	0	0	0	0	0	0	0	0	0	0	0	0	0	0	0	0	0	0	0
92	2760	0	0	0	0	0	0	0	0	0	0	0	0	0	0	0	0	0	0	0	0	0	0	0	0	0	0	0	0	0	0	0	0	0	0	0	0	0	0	0	0	0	0
93	2790	0	0	0	0	0	0	0	0	0	0	0	0	0	0	0	0	0	0	0	0	0	0	0	0	0	0	0	0	0	0	0	0	0	0	0	0	0	0	0	0	0	0
94	2820	0	0	0	0	0	0	0	0	0	0	0	0	0	0	0	0	0	0	0	0	0	0	0	0	0	0	0	0	0	0	0	0	0	0	0	0	0	0	0	0	0	0
95	2850	0	0	0	0	0	0	0	0	0	0	0	0	0	0	0	0	0	0	0	0	0	0	0	0	0	0	0	0	0	0	0	0	0	0	0	0	0	0	0	0	0	0
96	2880	0	0	0	0	0	0	0	0	0	0	0	0	0	0	0	0	0	0	0	0	0	0	0	0	0	0	0	0	0	0	0	0	0	0	0	0	0	0	0	0	0	0
97	2910	0	0	0	0	0	0	0	0	0	0	0	0	0	0	0	0	0	0	0	0	0	0	0	0	0	0	0	0	0	0	0	0	0	0	0	0	0	0	0	0	0	0
98	2940	0	0	0	0	0	0	0	0	0	0	0	0	0	0	0	0	0	0	0	0	0	0	0	0	0	0	0	0	0	0	0	0	0	0	0	0	0	0	0	0	0	0
99	2970	0	0	0	0	0	0	0	0	0	0	0	0	0	0	0	0	0	0	0	0	0	0	0	0	0	0	0	0	0	0	0	0	0	0	0	0	0	0	0	0	0	0
100	3000	0	0	0	0	0	0	0	0	0	0	0	0	0	0	0	0	0	0	0	0	0	0	0	0	0	0	0	0	0	0	0	0	0	0	0	0	0	0	0	0	0	0
101	3030	0	0	0	0	0	0	0	0	0	0	0	0	0	0	0	0	0	0	0	0	0	0	0	0	0	0	0	0	0	0	0	0	0	0	0	0	0	0	0	0	0	0
102	3060	0	0	0	0	0	0	0	0	0	0	0	0	0	0	0	0	0	0	0	0	0	0	0	0	0	0	0	0	0	0	0	0	0	0	0	0	0	0	0	0	0	0
103	3090	0	0	0	0	0	0	0	0	0	0	0	0	0	0	0	0	0	0	0	0	0	0	0	0	0	0	0	0	0	0	0	0	0	0	0	0	0	0	0	0	0	0
104	3120	0	0	0	0	0	0	0	0	0	0	0	0	0	0	0	0	0	0	0	0	0	0	0	0	0	0	0	0	0	0	0	0	0	0	0	0	0	0	0	0	0	0
105	3150	0	0	0	0	0	0	0	0	0	0	0	0	0	0	0	0	0	0	0	0	0	0	0	0	0	0	0	0	0	0	0	0	0	0	0	0	0	0	0	0	0	0
106	3180	0	0	0	0	0	0	0	0	0	0	0	0	0	0	0	0	0	0	0	0	0	0	0	0	0	0	0	0	0	0	0	0	0	0	0	0	0	0	0	0	0	0
107	3210	0	0	0	0	0	0	0	0	0	0	0	0	0	0	0	0	0	0	0	0	0	0	0	0	0	0	0	0	0	0	0	0	0	0	0	0	0	0	0	0	0	0
108	3240	0	0	0	0	0	0	0	0	0	0	0	0	0	0	0	0	0	0	0	0	0	0	0	0	0	0	0	0	0	0	0	0	0	0	0	0	0	0	0	0	0	0
109	3270	0	0	0	0	0	0	0	0	0	0	0	0	0	0	0	0	0	0	0	0	0	0	0	0	0	0	0	0	0	0	0	0	0	0	0	0	0	0	0	0	0	0
110	3300	0	0	0	0	0	0	0	0	0	0	0	0	0	0	0	0	0	0	0	0	0	0	0	0	0	0	0	0	0	0	0	0	0	0	0	0	0	0	0	0	0	0
111	3330	0	0	0	0	0	0	0	0	0	0	0	0	0	0	0	0	0	0	0	0	0	0	0	0	0	0	0	0	0	0	0	0	0	0	0	0	0	0	0	0	0	0
112	3360	0	0	0	0	0	0	0	0	0	0	0	0	0	0	0	0	0	0	0	0	0	0	0	0	0	0	0	0	0	0	0	0	0	0	0	0	0	0	0	0	0	0
113	3390	0	0	0	0	0	0	0	0	0	0	0	0	0	0	0	0	0	0	0	0	0	0	0	0	0	0	0	0	0	0	0	0	0	0	0	0	0	0	0	0	0	0
114	3420	0	0	0	0	0	0	0	0	0	0	0	0	0	0	0	0	0	0	0	0	0	0	0	0	0	0	0	0	0	0	0	0	0	0	0	0	0	0	0	0	0	0
115	3450	0	0	0	0	0	0	0	0	0	0	0	0	0	0	0	0	0	0	0	0	0	0	0	0	0	0	0	0	0	0	0	0	0	0	0	0	0	0	0	0	0	0
116	3480	0	0	0	0	0	0	0	0	0	0	0	0	0	0	0	0	0	0	0	0	0	0	0	0	0	0	0	0	0	0	0	0	0	0	0	0	0	0	0	0	0	0
117	3510	0	0	0	0	0	0	0	0	0	0	0	0	0	0	0	0	0	0	0	0	0	0	0	0	0	0	0	0	0	0	0	0	0	0	0	0	0	0	0	0	0	0

## Sheet: Lens,Lt
		sVMAT																					htVMAT
Relative dose [%]	Dose [cGy] Ratio of Total	Structure Volume [%]																					Structure Volume [%]
		H1	H2	H3	H4	H5	H6	H7	H8	H9	H10	H11	H12	H13	H14	H15	H16	H17	H18	H19	H20	mean	H1	H2	H3	H4	H5	H6	H7	H8	H9	H10	H11	H12	H13	H14	H15	H16	H17	H18	H19	H20	mean
0	0	100	100	100	100	100	100	100	100	100	100	100	100	100	100	100	100	100	100	100	100	100	100	100	100	100	100	100	100	100	100	100	100	100	100	100	100	100	100	100	100	100	100
1	30	100	100	100	100	100	100	100	100	100	100	100	100	100	100	100	100	100	100	100	100	100	100	100	100	100	100	100	100	100	100	100	100	100	100	100	100	100	100	100	100	100	100
2	60	100	100	100	100	100	100	100	100	100	100	100	100	100	100	100	100	100	100	100	100	100	100	100	100	100	100	100	100	100	100	100	100	100	100	100	100	100	100	100	100	100	100
3	90	100	100	100	100	100	100	100	100	100	100	100	100	100	100	100	100	100	100	100	100	100	100	100	100	100	100	100	100	100	100	100	100	100	100	100	100	100	100	100	100	100	100
4	120	100	100	100	100	100	100	100	100	100	100	100	100	100	100	100	100	100	100	100	100	100	100	100	100	100	100	100	100	100	100	100	100	100	100	100	100	100	100	100	100	100	100
5	150	100	100	100	100	100	100	100	100	100	100	100	100	100	100	100	100	100	100	100	100	100	100	100	100	100	100	100	100	100	100	100	100	100	100	100	100	100	100	100	100	100	100
6	180	100	100	100	100	100	100	100	100	100	100	100	100	100	100	100	100	100	100	100	100	100	100	100	100	100	100	100	100	100	100	100	100	100	100	100	100	100	100	100	100	100	100
7	210	100	100	100	100	100	100	100	100	100	100	100	100	100	100	100	100	100	100	100	100	100	100	100	100	100	100	100	100	100	100	100	100	100	100	100	100	100	100	100	100	100	100
8	240	100	100	100	100	100	100	100	100	100	100	100	100	100	100	100	100	100	100	100	100	100	100	100	100	100	100	100	100	100	100	100	100	100	100	100	100	100	100	100	100	88.6402	99.432
9	270	100	100	100	100	100	100	100	100	100	100	100	100	100	100	100	100	100	100	100	100	100	100	100	100	100	100	100	100	85.291	100	100	100	100	100	40.8539	73.9572	100	100	100	100	38.9732	91.9538
10	300	100	100	100	100	100	100	100	100	100	100	100	100	100	100	100	100	100	100	100	100	100	100	100	100	98.7814	90.9924	65.9664	100	13.915	100	100	100	100	100	3.42981	8.93971	77.8237	75.2054	99.8677	56.1515	10.468	75.0771
11	330	100	100	100	100	100	100	100	100	100	100	100	100	100	100	100	100	100	100	100	100	100	13.1807	82.1176	100	58.539	41.4397	33.0061	96.4855	0	55.2058	100	52.1721	98.917	63.2196	0	0	30.9923	22.6527	56.9866	22.9217	0	46.3918
12	360	100	100	100	100	100	100	100	100	100	100	100	100	100	100	100	100	100	100	100	100	100	0	30.493	100	26.2393	6.89401	11.2062	47.9351	0	18.1184	100	19.5714	65.433	28.7261	0	0	2.63933	0	26.0099	1.97936	0	24.2623
13	390	100	100	100	100	100	100	100	100	100	100	100	100	100	100	100	100	100	100	100	100	100	0	2.04677	4.1924	1.95498	0	0.44581	5.57014	0	0.428508	100	2.80222	41.966	2.53467	0	0	0	0	4.50402	0	0	8.32228
14	420	100	100	100	100	100	100	100	100	100	100	100	100	100	100	100	100	100	100	100	100	100	0	0	0	0	0	0	0	0	0	99.905	0	28.9037	0	0	0	0	0	0	0	0	6.44043
15	450	100	100	100	100	100	100	100	100	100	100	100	100	100	100	100	100	100	100	100	100	100	0	0	0	0	0	0	0	0	0	63.9908	0	16.4268	0	0	0	0	0	0	0	0	4.02088
16	480	100	100	100	100	100	100	100	100	100	100	100	100	100	100	100	100	100	100	100	100	100	0	0	0	0	0	0	0	0	0	29.7869	0	4.12047	0	0	0	0	0	0	0	0	1.69537
17	510	100	100	100	100	100	94.0965	100	100	100	100	100	100	100	100	100	100	100	100	100	100	99.7048	0	0	0	0	0	0	0	0	0	14.832	0	0.271712	0	0	0	0	0	0	0	0	0.755186
18	540	100	100	100	100	100	55.1918	100	100	100	100	100	100	100	93.345	100	100	86.2517	78.312	100	100	95.655	0	0	0	0	0	0	0	0	0	4.80175	0	0	0	0	0	0	0	0	0	0	0.240088
19	570	100	100	66.4225	89.4098	100	12.3595	100	100	100	100	100	100	100	46.3497	100	100	34.3985	44.2704	100	100	84.6605	0	0	0	0	0	0	0	0	0	0.574475	0	0	0	0	0	0	0	0	0	0	0.0287237
20	600	98.8518	100	14.6555	43.7363	100	1.05309	100	100	90.1163	100	73.2077	100	100	19.4932	100	100	8.52752	16.3806	100	97.5196	73.1771	0	0	0	0	0	0	0	0	0	0	0	0	0	0	0	0	0	0	0	0	0
21	630	72.9352	100	0	15.5721	84.9612	0	100	98.1606	62.0234	100	37.8695	90.5939	100	4.17792	82.5826	100	1.87697	3.18842	100	66.1134	61.0028	0	0	0	0	0	0	0	0	0	0	0	0	0	0	0	0	0	0	0	0	0
22	660	24.6032	100	0	2.73131	42.9329	0	100	69.6937	38.9566	100	16.5086	37.4917	77.253	0.0201617	47.9457	100	0.215467	0	100	32.8366	44.5594	0	0	0	0	0	0	0	0	0	0	0	0	0	0	0	0	0	0	0	0	0
23	690	3.79796	100	0	0	16.6117	0	100	23.8332	21.6997	100	3.82295	16.1101	54.0595	0	20.3799	98.9009	0	0	100	12.5063	33.5861	0	0	0	0	0	0	0	0	0	0	0	0	0	0	0	0	0	0	0	0	0
24	720	0	98.8367	0	0	2.51926	0	99.8295	3.15379	11.3673	100	0.380299	2.96834	33.2385	0	5.79437	81.1891	0	0	100	3.79604	27.1537	0	0	0	0	0	0	0	0	0	0	0	0	0	0	0	0	0	0	0	0	0
25	750	0	80.7811	0	0	0.239603	0	66.637	0.320694	3.9855	100	0	0	19.7509	0	0.842777	46.3576	0	0	100	0.787287	20.9851	0	0	0	0	0	0	0	0	0	0	0	0	0	0	0	0	0	0	0	0	0
26	780	0	42.6847	0	0	0	0	13.9445	0	0.727934	100	0	0	10.3945	0	0.0585772	23.749	0	0	100	0	14.578	0	0	0	0	0	0	0	0	0	0	0	0	0	0	0	0	0	0	0	0	0
27	810	0	16.1323	0	0	0	0	2.38914	0	0	100	0	0	3.16745	0	0	8.70681	0	0	97.8987	0	11.4147	0	0	0	0	0	0	0	0	0	0	0	0	0	0	0	0	0	0	0	0	0
28	840	0	4.0363	0	0	0	0	0.268087	0	0	100	0	0	0.728059	0	0	1.85997	0	0	76.5478	0	9.17201	0	0	0	0	0	0	0	0	0	0	0	0	0	0	0	0	0	0	0	0	0
29	870	0	0.875496	0	0	0	0	0	0	0	93.5853	0	0	0.0010995	0	0	0.338243	0	0	39.118	0	6.69591	0	0	0	0	0	0	0	0	0	0	0	0	0	0	0	0	0	0	0	0	0
30	900	0	0.000785326	0	0	0	0	0	0	0	78.7999	0	0	0	0	0	0	0	0	11.706	0	4.52533	0	0	0	0	0	0	0	0	0	0	0	0	0	0	0	0	0	0	0	0	0
31	930	0	0	0	0	0	0	0	0	0	56.7421	0	0	0	0	0	0	0	0	1.26104	0	2.90016	0	0	0	0	0	0	0	0	0	0	0	0	0	0	0	0	0	0	0	0	0
32	960	0	0	0	0	0	0	0	0	0	39.6098	0	0	0	0	0	0	0	0	0.128879	0	1.98693	0	0	0	0	0	0	0	0	0	0	0	0	0	0	0	0	0	0	0	0	0
33	990	0	0	0	0	0	0	0	0	0	22.1101	0	0	0	0	0	0	0	0	0	0	1.1055	0	0	0	0	0	0	0	0	0	0	0	0	0	0	0	0	0	0	0	0	0
34	1020	0	0	0	0	0	0	0	0	0	11.3014	0	0	0	0	0	0	0	0	0	0	0.56507	0	0	0	0	0	0	0	0	0	0	0	0	0	0	0	0	0	0	0	0	0
35	1050	0	0	0	0	0	0	0	0	0	3.96843	0	0	0	0	0	0	0	0	0	0	0.198422	0	0	0	0	0	0	0	0	0	0	0	0	0	0	0	0	0	0	0	0	0
36	1080	0	0	0	0	0	0	0	0	0	0.736968	0	0	0	0	0	0	0	0	0	0	0.0368484	0	0	0	0	0	0	0	0	0	0	0	0	0	0	0	0	0	0	0	0	0
37	1110	0	0	0	0	0	0	0	0	0	0.0449565	0	0	0	0	0	0	0	0	0	0	0.00224783	0	0	0	0	0	0	0	0	0	0	0	0	0	0	0	0	0	0	0	0	0
38	1140	0	0	0	0	0	0	0	0	0	0	0	0	0	0	0	0	0	0	0	0	0	0	0	0	0	0	0	0	0	0	0	0	0	0	0	0	0	0	0	0	0	0
39	1170	0	0	0	0	0	0	0	0	0	0	0	0	0	0	0	0	0	0	0	0	0	0	0	0	0	0	0	0	0	0	0	0	0	0	0	0	0	0	0	0	0	0
40	1200	0	0	0	0	0	0	0	0	0	0	0	0	0	0	0	0	0	0	0	0	0	0	0	0	0	0	0	0	0	0	0	0	0	0	0	0	0	0	0	0	0	0
41	1230	0	0	0	0	0	0	0	0	0	0	0	0	0	0	0	0	0	0	0	0	0	0	0	0	0	0	0	0	0	0	0	0	0	0	0	0	0	0	0	0	0	0
42	1260	0	0	0	0	0	0	0	0	0	0	0	0	0	0	0	0	0	0	0	0	0	0	0	0	0	0	0	0	0	0	0	0	0	0	0	0	0	0	0	0	0	0
43	1290	0	0	0	0	0	0	0	0	0	0	0	0	0	0	0	0	0	0	0	0	0	0	0	0	0	0	0	0	0	0	0	0	0	0	0	0	0	0	0	0	0	0
44	1320	0	0	0	0	0	0	0	0	0	0	0	0	0	0	0	0	0	0	0	0	0	0	0	0	0	0	0	0	0	0	0	0	0	0	0	0	0	0	0	0	0	0
45	1350	0	0	0	0	0	0	0	0	0	0	0	0	0	0	0	0	0	0	0	0	0	0	0	0	0	0	0	0	0	0	0	0	0	0	0	0	0	0	0	0	0	0
46	1380	0	0	0	0	0	0	0	0	0	0	0	0	0	0	0	0	0	0	0	0	0	0	0	0	0	0	0	0	0	0	0	0	0	0	0	0	0	0	0	0	0	0
47	1410	0	0	0	0	0	0	0	0	0	0	0	0	0	0	0	0	0	0	0	0	0	0	0	0	0	0	0	0	0	0	0	0	0	0	0	0	0	0	0	0	0	0
48	1440	0	0	0	0	0	0	0	0	0	0	0	0	0	0	0	0	0	0	0	0	0	0	0	0	0	0	0	0	0	0	0	0	0	0	0	0	0	0	0	0	0	0
49	1470	0	0	0	0	0	0	0	0	0	0	0	0	0	0	0	0	0	0	0	0	0	0	0	0	0	0	0	0	0	0	0	0	0	0	0	0	0	0	0	0	0	0
50	1500	0	0	0	0	0	0	0	0	0	0	0	0	0	0	0	0	0	0	0	0	0	0	0	0	0	0	0	0	0	0	0	0	0	0	0	0	0	0	0	0	0	0
51	1530	0	0	0	0	0	0	0	0	0	0	0	0	0	0	0	0	0	0	0	0	0	0	0	0	0	0	0	0	0	0	0	0	0	0	0	0	0	0	0	0	0	0
52	1560	0	0	0	0	0	0	0	0	0	0	0	0	0	0	0	0	0	0	0	0	0	0	0	0	0	0	0	0	0	0	0	0	0	0	0	0	0	0	0	0	0	0
53	1590	0	0	0	0	0	0	0	0	0	0	0	0	0	0	0	0	0	0	0	0	0	0	0	0	0	0	0	0	0	0	0	0	0	0	0	0	0	0	0	0	0	0
54	1620	0	0	0	0	0	0	0	0	0	0	0	0	0	0	0	0	0	0	0	0	0	0	0	0	0	0	0	0	0	0	0	0	0	0	0	0	0	0	0	0	0	0
55	1650	0	0	0	0	0	0	0	0	0	0	0	0	0	0	0	0	0	0	0	0	0	0	0	0	0	0	0	0	0	0	0	0	0	0	0	0	0	0	0	0	0	0
56	1680	0	0	0	0	0	0	0	0	0	0	0	0	0	0	0	0	0	0	0	0	0	0	0	0	0	0	0	0	0	0	0	0	0	0	0	0	0	0	0	0	0	0
57	1710	0	0	0	0	0	0	0	0	0	0	0	0	0	0	0	0	0	0	0	0	0	0	0	0	0	0	0	0	0	0	0	0	0	0	0	0	0	0	0	0	0	0
58	1740	0	0	0	0	0	0	0	0	0	0	0	0	0	0	0	0	0	0	0	0	0	0	0	0	0	0	0	0	0	0	0	0	0	0	0	0	0	0	0	0	0	0
59	1770	0	0	0	0	0	0	0	0	0	0	0	0	0	0	0	0	0	0	0	0	0	0	0	0	0	0	0	0	0	0	0	0	0	0	0	0	0	0	0	0	0	0
60	1800	0	0	0	0	0	0	0	0	0	0	0	0	0	0	0	0	0	0	0	0	0	0	0	0	0	0	0	0	0	0	0	0	0	0	0	0	0	0	0	0	0	0
61	1830	0	0	0	0	0	0	0	0	0	0	0	0	0	0	0	0	0	0	0	0	0	0	0	0	0	0	0	0	0	0	0	0	0	0	0	0	0	0	0	0	0	0
62	1860	0	0	0	0	0	0	0	0	0	0	0	0	0	0	0	0	0	0	0	0	0	0	0	0	0	0	0	0	0	0	0	0	0	0	0	0	0	0	0	0	0	0
63	1890	0	0	0	0	0	0	0	0	0	0	0	0	0	0	0	0	0	0	0	0	0	0	0	0	0	0	0	0	0	0	0	0	0	0	0	0	0	0	0	0	0	0
65	1950	0	0	0	0	0	0	0	0	0	0	0	0	0	0	0	0	0	0	0	0	0	0	0	0	0	0	0	0	0	0	0	0	0	0	0	0	0	0	0	0	0	0
66	1980	0	0	0	0	0	0	0	0	0	0	0	0	0	0	0	0	0	0	0	0	0	0	0	0	0	0	0	0	0	0	0	0	0	0	0	0	0	0	0	0	0	0
67	2010	0	0	0	0	0	0	0	0	0	0	0	0	0	0	0	0	0	0	0	0	0	0	0	0	0	0	0	0	0	0	0	0	0	0	0	0	0	0	0	0	0	0
68	2040	0	0	0	0	0	0	0	0	0	0	0	0	0	0	0	0	0	0	0	0	0	0	0	0	0	0	0	0	0	0	0	0	0	0	0	0	0	0	0	0	0	0
69	2070	0	0	0	0	0	0	0	0	0	0	0	0	0	0	0	0	0	0	0	0	0	0	0	0	0	0	0	0	0	0	0	0	0	0	0	0	0	0	0	0	0	0
70	2100	0	0	0	0	0	0	0	0	0	0	0	0	0	0	0	0	0	0	0	0	0	0	0	0	0	0	0	0	0	0	0	0	0	0	0	0	0	0	0	0	0	0
71	2130	0	0	0	0	0	0	0	0	0	0	0	0	0	0	0	0	0	0	0	0	0	0	0	0	0	0	0	0	0	0	0	0	0	0	0	0	0	0	0	0	0	0
72	2160	0	0	0	0	0	0	0	0	0	0	0	0	0	0	0	0	0	0	0	0	0	0	0	0	0	0	0	0	0	0	0	0	0	0	0	0	0	0	0	0	0	0
73	2190	0	0	0	0	0	0	0	0	0	0	0	0	0	0	0	0	0	0	0	0	0	0	0	0	0	0	0	0	0	0	0	0	0	0	0	0	0	0	0	0	0	0
74	2220	0	0	0	0	0	0	0	0	0	0	0	0	0	0	0	0	0	0	0	0	0	0	0	0	0	0	0	0	0	0	0	0	0	0	0	0	0	0	0	0	0	0
75	2250	0	0	0	0	0	0	0	0	0	0	0	0	0	0	0	0	0	0	0	0	0	0	0	0	0	0	0	0	0	0	0	0	0	0	0	0	0	0	0	0	0	0
76	2280	0	0	0	0	0	0	0	0	0	0	0	0	0	0	0	0	0	0	0	0	0	0	0	0	0	0	0	0	0	0	0	0	0	0	0	0	0	0	0	0	0	0
77	2310	0	0	0	0	0	0	0	0	0	0	0	0	0	0	0	0	0	0	0	0	0	0	0	0	0	0	0	0	0	0	0	0	0	0	0	0	0	0	0	0	0	0
78	2340	0	0	0	0	0	0	0	0	0	0	0	0	0	0	0	0	0	0	0	0	0	0	0	0	0	0	0	0	0	0	0	0	0	0	0	0	0	0	0	0	0	0
79	2370	0	0	0	0	0	0	0	0	0	0	0	0	0	0	0	0	0	0	0	0	0	0	0	0	0	0	0	0	0	0	0	0	0	0	0	0	0	0	0	0	0	0
80	2400	0	0	0	0	0	0	0	0	0	0	0	0	0	0	0	0	0	0	0	0	0	0	0	0	0	0	0	0	0	0	0	0	0	0	0	0	0	0	0	0	0	0
81	2430	0	0	0	0	0	0	0	0	0	0	0	0	0	0	0	0	0	0	0	0	0	0	0	0	0	0	0	0	0	0	0	0	0	0	0	0	0	0	0	0	0	0
82	2460	0	0	0	0	0	0	0	0	0	0	0	0	0	0	0	0	0	0	0	0	0	0	0	0	0	0	0	0	0	0	0	0	0	0	0	0	0	0	0	0	0	0
83	2490	0	0	0	0	0	0	0	0	0	0	0	0	0	0	0	0	0	0	0	0	0	0	0	0	0	0	0	0	0	0	0	0	0	0	0	0	0	0	0	0	0	0
84	2520	0	0	0	0	0	0	0	0	0	0	0	0	0	0	0	0	0	0	0	0	0	0	0	0	0	0	0	0	0	0	0	0	0	0	0	0	0	0	0	0	0	0
85	2550	0	0	0	0	0	0	0	0	0	0	0	0	0	0	0	0	0	0	0	0	0	0	0	0	0	0	0	0	0	0	0	0	0	0	0	0	0	0	0	0	0	0
86	2580	0	0	0	0	0	0	0	0	0	0	0	0	0	0	0	0	0	0	0	0	0	0	0	0	0	0	0	0	0	0	0	0	0	0	0	0	0	0	0	0	0	0
87	2610	0	0	0	0	0	0	0	0	0	0	0	0	0	0	0	0	0	0	0	0	0	0	0	0	0	0	0	0	0	0	0	0	0	0	0	0	0	0	0	0	0	0
88	2640	0	0	0	0	0	0	0	0	0	0	0	0	0	0	0	0	0	0	0	0	0	0	0	0	0	0	0	0	0	0	0	0	0	0	0	0	0	0	0	0	0	0
89	2670	0	0	0	0	0	0	0	0	0	0	0	0	0	0	0	0	0	0	0	0	0	0	0	0	0	0	0	0	0	0	0	0	0	0	0	0	0	0	0	0	0	0
90	2700	0	0	0	0	0	0	0	0	0	0	0	0	0	0	0	0	0	0	0	0	0	0	0	0	0	0	0	0	0	0	0	0	0	0	0	0	0	0	0	0	0	0
91	2730	0	0	0	0	0	0	0	0	0	0	0	0	0	0	0	0	0	0	0	0	0	0	0	0	0	0	0	0	0	0	0	0	0	0	0	0	0	0	0	0	0	0
92	2760	0	0	0	0	0	0	0	0	0	0	0	0	0	0	0	0	0	0	0	0	0	0	0	0	0	0	0	0	0	0	0	0	0	0	0	0	0	0	0	0	0	0
93	2790	0	0	0	0	0	0	0	0	0	0	0	0	0	0	0	0	0	0	0	0	0	0	0	0	0	0	0	0	0	0	0	0	0	0	0	0	0	0	0	0	0	0
94	2820	0	0	0	0	0	0	0	0	0	0	0	0	0	0	0	0	0	0	0	0	0	0	0	0	0	0	0	0	0	0	0	0	0	0	0	0	0	0	0	0	0	0
95	2850	0	0	0	0	0	0	0	0	0	0	0	0	0	0	0	0	0	0	0	0	0	0	0	0	0	0	0	0	0	0	0	0	0	0	0	0	0	0	0	0	0	0
96	2880	0	0	0	0	0	0	0	0	0	0	0	0	0	0	0	0	0	0	0	0	0	0	0	0	0	0	0	0	0	0	0	0	0	0	0	0	0	0	0	0	0	0
97	2910	0	0	0	0	0	0	0	0	0	0	0	0	0	0	0	0	0	0	0	0	0	0	0	0	0	0	0	0	0	0	0	0	0	0	0	0	0	0	0	0	0	0
98	2940	0	0	0	0	0	0	0	0	0	0	0	0	0	0	0	0	0	0	0	0	0	0	0	0	0	0	0	0	0	0	0	0	0	0	0	0	0	0	0	0	0	0
99	2970	0	0	0	0	0	0	0	0	0	0	0	0	0	0	0	0	0	0	0	0	0	0	0	0	0	0	0	0	0	0	0	0	0	0	0	0	0	0	0	0	0	0
100	3000	0	0	0	0	0	0	0	0	0	0	0	0	0	0	0	0	0	0	0	0	0	0	0	0	0	0	0	0	0	0	0	0	0	0	0	0	0	0	0	0	0	0
101	3030	0	0	0	0	0	0	0	0	0	0	0	0	0	0	0	0	0	0	0	0	0	0	0	0	0	0	0	0	0	0	0	0	0	0	0	0	0	0	0	0	0	0
102	3060	0	0	0	0	0	0	0	0	0	0	0	0	0	0	0	0	0	0	0	0	0	0	0	0	0	0	0	0	0	0	0	0	0	0	0	0	0	0	0	0	0	0
103	3090	0	0	0	0	0	0	0	0	0	0	0	0	0	0	0	0	0	0	0	0	0	0	0	0	0	0	0	0	0	0	0	0	0	0	0	0	0	0	0	0	0	0
104	3120	0	0	0	0	0	0	0	0	0	0	0	0	0	0	0	0	0	0	0	0	0	0	0	0	0	0	0	0	0	0	0	0	0	0	0	0	0	0	0	0	0	0
105	3150	0	0	0	0	0	0	0	0	0	0	0	0	0	0	0	0	0	0	0	0	0	0	0	0	0	0	0	0	0	0	0	0	0	0	0	0	0	0	0	0	0	0
106	3180	0	0	0	0	0	0	0	0	0	0	0	0	0	0	0	0	0	0	0	0	0	0	0	0	0	0	0	0	0	0	0	0	0	0	0	0	0	0	0	0	0	0
107	3210	0	0	0	0	0	0	0	0	0	0	0	0	0	0	0	0	0	0	0	0	0	0	0	0	0	0	0	0	0	0	0	0	0	0	0	0	0	0	0	0	0	0
108	3240	0	0	0	0	0	0	0	0	0	0	0	0	0	0	0	0	0	0	0	0	0	0	0	0	0	0	0	0	0	0	0	0	0	0	0	0	0	0	0	0	0	0
109	3270	0	0	0	0	0	0	0	0	0	0	0	0	0	0	0	0	0	0	0	0	0	0	0	0	0	0	0	0	0	0	0	0	0	0	0	0	0	0	0	0	0	0
110	3300	0	0	0	0	0	0	0	0	0	0	0	0	0	0	0	0	0	0	0	0	0	0	0	0	0	0	0	0	0	0	0	0	0	0	0	0	0	0	0	0	0	0
111	3330	0	0	0	0	0	0	0	0	0	0	0	0	0	0	0	0	0	0	0	0	0	0	0	0	0	0	0	0	0	0	0	0	0	0	0	0	0	0	0	0	0	0
112	3360	0	0	0	0	0	0	0	0	0	0	0	0	0	0	0	0	0	0	0	0	0	0	0	0	0	0	0	0	0	0	0	0	0	0	0	0	0	0	0	0	0	0
113	3390	0	0	0	0	0	0	0	0	0	0	0	0	0	0	0	0	0	0	0	0	0	0	0	0	0	0	0	0	0	0	0	0	0	0	0	0	0	0	0	0	0	0
114	3420	0	0	0	0	0	0	0	0	0	0	0	0	0	0	0	0	0	0	0	0	0	0	0	0	0	0	0	0	0	0	0	0	0	0	0	0	0	0	0	0	0	0
115	3450	0	0	0	0	0	0	0	0	0	0	0	0	0	0	0	0	0	0	0	0	0	0	0	0	0	0	0	0	0	0	0	0	0	0	0	0	0	0	0	0	0	0
116	3480	0	0	0	0	0	0	0	0	0	0	0	0	0	0	0	0	0	0	0	0	0	0	0	0	0	0	0	0	0	0	0	0	0	0	0	0	0	0	0	0	0	0
117	3510	0	0	0	0	0	0	0	0	0	0	0	0	0	0	0	0	0	0	0	0	0	0	0	0	0	0	0	0	0	0	0	0	0	0	0	0	0	0	0	0	0	0
