# Supplementary material for: Use of a head-tilting baseplate during volumetric-modulated arc therapy (VMAT) to better protect organs at risk in hippocampal sparing whole brain radiotherapy (HS-WBRT)
Source: PLoS One. 2020 Apr 29;15(4):e0232430. doi: 10.1371/journal.pone.0232430 (PMC7190113; doi:10.1371/journal.pone.0232430)
Supplement: S2 Table — (XLSX) [file pone.0232430.s002.xlsx]

## Sheet: Conformity index
	sVMAT				htVMAT
	TV	V_RI	TV_RI	CI	TV	V_RI	TV_RI	CI
H1	1873.4	1769.3	1687	0.858614	1880	1791.9	1704.6	0.862528		TV_RI = target volume covered by the reference isodose
H2	1825.1	1705.4	1643.8	0.868131	1848.3	1742	1673	0.869303		TV = target volume
H3	1631.5	1530.5	1473.5	0.869521	1815.1	1710	1638.2	0.864644		V_RI = volume of the reference isodose
H4	1452	1372.7	1307.1	0.857187	1474.1	1400.9	1337.1	0.865752		CI = conformity index
H5	1725.9	1641.4	1551.3	0.849496	1731.8	1642.1	1560.6	0.856418
H6	1709.1	1609	1546.5	0.869714	1703.2	1603.9	1548.1	0.877314
H7	1764.5	1672.2	1594.7	0.861883	1764.7	1678.5	1597.2	0.861244
H8	1499.1	1416.2	1343.4	0.850072	1491.9	1405.9	1341.5	0.858
H9	1972.5	1844.5	1774.6	0.865576	1983.9	1860.5	1797.9	0.875753
H10	1920.5	1807.6	1726.2	0.858352	1924.8	1809.4	1732.8	0.862138
H11	1792.7	1703.7	1623.4	0.86288	1789.7	1711.8	1615.9	0.852306
H12	1724.4	1621.2	1553.5	0.863272	1713.1	1599.4	1543.7	0.869733
H13	1929.2	1809.8	1740.5	0.867641	1795.9	1699.3	1628.9	0.869434
H14	1712.8	1621.8	1545.9	0.860318	1689.5	1598.3	1532.8	0.870071
H15	1617.5	1524.1	1456.5	0.860524	1605.4	1529.6	1453.1	0.859864
H16	1980.3	1866.3	1783	0.860182	1986.3	1862.4	1796.4	0.872345
H17	1472.4	1380.7	1322.3	0.860072	1577.6	1497.2	1422.2	0.856337
H18	1952.5	1843.1	1757.8	0.858616	1947.5	1861	1757.9	0.852638
H19	2079.8	1987	1868.5	0.844825	2040.4	1936.2	1854.2	0.870257
H20	1337.6	1268.2	1205.4	0.856541	1338.8	1266.5	1204.1	0.855075
average	1748.64	1649.73	1575.25	0.860171	1755.1	1660.34	1587.01	0.864058
SD	196.36	185.726	176.892	0.0064365	182.841	172.099	167.059	0.00735875
median	1745.2	1656.8	1574.1	0.86025	1777.2	1688.9	1606.55	0.863586

## Sheet: Homogeneity index
	sVMAT					htVMAT
	D_max	D_median	D2%	D98%	HI	D_max	D_median	D2%	D98%	HI
H1	3372	3138	3253.5	2679.2	0.183015	3327	3099	3216.4	2810.2	0.131075		D2% and D98% represented delivery dose to 2% and 98% of PTV
H2	3386	3159	3282.5	2697	0.185343	3412	3133	3275.4	2744.7	0.16939		D_median was the median dose to the PTV
H3	3389	3121.4	3241	2763.8	0.15288	3450.7	3142.3	3299.3	2685.9	0.195207		D_max was the maximum dose to the PTV
H4	3371.2	3137.8	3256.5	2687.9	0.18121	3390.7	3100.8	3227.4	2703.8	0.16886		HI = homogeneity index
H5	3370.5	3145.8	3259.3	2697	0.178746	3372.8	3117.8	3233.7	2674.6	0.179325
H6	3359.9	3103.5	3217.5	2785.5	0.139198	3343.1	3089.1	3202.4	2803.1	0.129261
H7	3385.8	3130.6	3246.5	2723.1	0.167188	3383.6	3124.4	3258.4	2778.1	0.153726
H8	3410.9	3146.4	3291.6	2642.5	0.206299	3423.7	3113.2	3262.3	2769.6	0.158262
H9	3366.3	3132.7	3239.7	2691.2	0.175089	3386.4	3102.2	3221.7	2744.4	0.153859
H10	3394.6	3129.8	3253.4	2647.6	0.193559	3397.2	3132	3263.3	2695	0.18145
H11	3357	3117.8	3237	2753.6	0.155045	3398.6	3142.1	3269.5	2742.4	0.167754
H12	3414.6	3153.7	3290.2	2702.1	0.186479	3351.9	3102.3	3228.3	2733.9	0.159366
H13	3379	3149.1	3267.2	2695.1	0.181671	3380.9	3110.2	3244.8	2751.5	0.158607
H14	3382	3125.6	3244	2723.1	0.166656	3366.9	3099.8	3222.9	2749.5	0.15272
H15	3379.2	3117.5	3232.6	2724.6	0.162951	3385.2	3111.9	3233.8	2744.8	0.157139
H16	3382.8	3162.7	3277.9	2647.5	0.199323	3365.9	3111.7	3236.7	2732.7	0.161969
H17	3491.1	3174.8	3322.1	2632.2	0.217305	3528.5	3165.2	3340.6	2644.5	0.219923
H18	3372.1	3131.5	3259.1	2732.1	0.16829	3437	3121.9	3264.9	2732.9	0.170409
H19	3424	3168	3296.4	2637.3	0.208049	3384	3110.4	3250.5	2823.9	0.137153
H20	3384.8	3117.1	3239.4	2712.2	0.169132	3394.6	3129.9	3249.8	2659.5	0.1886
average	3388.64	3138.14	3260.37	2698.73	0.178871	3394.03	3117.96	3250.11	2736.25	0.164703
SD	28.9424	18.5514	25.2872	41.9001	0.0192647	42.275	18.1051	30.7643	47.2064	0.0210069
median	3382.4	3135.25	3255	2697	0.179978	3385.8	3112.55	3247.3	2743.4	0.160667
